# Supplementary material for: Engineering prokaryotic regulator IrrE to enhance stress tolerance in budding yeast
Source: Biotechnol Biofuels. 2020 Nov 30;13:193. doi: 10.1186/s13068-020-01833-6 (PMC7706047; doi:10.1186/s13068-020-01833-6)
Supplement: Supplementary file 2 — Additional file 2: Table S1. Outline of differentially expressed genes in the strains BY4742/IrrE and BY4742/I24 relative to the control strain with or without FAP. log2foldchange > 1.0 and p value < 0.05. [file 13068_2020_1833_MOESM2_ESM.xlsx]

## Sheet: mRIrrEvsmR416_up_FAP
Table S1. Outline of the differentially expressed genes in treated BY4742/IrrE strain compared with treated BY4742/pRS416 strain but not in untreated BY4742/IrrE strain compared with untreated BY4742/pRS416 strain (log2foldchange>1.0 and p value<0.05)
Significantly Up-regulated Genes
GeneID	Readcount_mRPprI	Readcount_mR416	log2FoldChange	FoldChange	pval	padj	gene name	gene description
YBR054W	2328.49	626.617	1.3779	2.59889	0	0	YRO2	Protein of unknown function with similarity to archaeal rhodopsins; the authentic, non-tagged protein is detected in a phosphorylated state in highly purified mitochondria in high-throughput studies; transcriptionally regulated by Haa1p; YRO2 has a paralog, MRH1, that arose from the whole genome duplication [Source:SGD;Acc:S000000258]
YBR126C	1302.22	275.65	1.72139	3.29753	0	0	TPS1	Synthase subunit of trehalose-6-P synthase/phosphatase complex; synthesizes the storage carbohydrate trehalose; also found in a monomeric form; expression is induced by the stress response and repressed by the Ras-cAMP pathway; protein abundance increases in response to DNA replication stress and in response to prolonged exposure to boric acid [Source:SGD;Acc:S000000330]
YBR214W	478.748	104.405	1.67567	3.19468	0	0	SDS24	Protein involved in cell separation during budding; one of two S. cerevisiae homologs (Sds23p and Sds24p) of the S. pombe Sds23 protein, which is implicated in APC/cyclosome regulation; may play an indirect role in fluid-phase endocytosis; protein abundance increases in response to DNA replication stress; SDS24 has a paralog, SDS23, that arose from the whole genome duplication [Source:SGD;Acc:S00…
YCL025C	1253.29	257.213	1.76549	3.39989	0	0	AGP1	Low-affinity amino acid permease with broad substrate range; involved in uptake of asparagine, glutamine, and other amino acids; expression regulated by SPS plasma membrane amino acid sensor system (Ssy1p-Ptr3p-Ssy5p); AGP1 has a paralog, GNP1, that arose from the whole genome duplication [Source:SGD;Acc:S000000530]
YDL204W	501.794	47.1249	2.88923	7.40875	0	0	RTN2	Reticulon protein; stabilizes membrane curvature; involved in nuclear pore assembly and maintenance of tubular ER morphology; interacts with exocyst subunit Sec6p, Yip3p, and Sbh1p; much less abundant than Rtn1p; rtn1 rtn2 yop1 triple mutant lacks tubular ER; member of RTNLA (reticulon-like A) subfamily; protein increases in abundance and relocalizes to plasma membrane upon DNA replication stress…
YDL222C	450.005	43.604	2.84726	7.19633	0	0	FMP45	Integral membrane protein localized to mitochondria; required for sporulation and maintaining sphingolipid content; similar to SUR7; FMP45 has a paralog, YNL194C, that arose from the whole genome duplication [Source:SGD;Acc:S000002381]
YDR074W	907.009	155.456	2.02782	4.07787	0	0	TPS2	Phosphatase subunit of the trehalose-6-P synthase/phosphatase complex; involved in synthesis of the storage carbohydrate trehalose; expression is induced by stress conditions and repressed by the Ras-cAMP pathway; protein abundance increases in response to DNA replication stress [Source:SGD;Acc:S000002481]
YEL011W	621.241	130.579	1.73611	3.33135	0	0	GLC3	Glycogen branching enzyme, involved in glycogen accumulation; green fluorescent protein (GFP)-fusion protein localizes to the cytoplasm in a punctate pattern; relocalizes from nucleus to cytoplasmic foci upon DNA replication stress [Source:SGD;Acc:S000000737]
YER053C	1252.2	302.737	1.52925	2.88636	0	0	PIC2	Mitochondrial copper and phosphate carrier; imports copper and inorganic phosphate into mitochondria; functionally redundant with Mir1p but less abundant than Mir1p under normal conditions; expression is induced at high temperature [Source:SGD;Acc:S000000855]
YFR015C	341.416	34.3492	2.7928	6.92973	0	0	GSY1	Glycogen synthase; expression induced by glucose limitation, nitrogen starvation, environmental stress, and entry into stationary phase; GSY1 has a paralog, GSY2, that arose from the whole genome duplication; relocalizes from nucleus to cytoplasmic foci upon DNA replication stress [Source:SGD;Acc:S000001911]
YFR053C	1895.89	441.699	1.58137	2.99254	0	0	HXK1	Hexokinase isoenzyme 1; a cytosolic protein that catalyzes phosphorylation of glucose during glucose metabolism; expression is highest during growth on non-glucose carbon sources; glucose-induced repression involves hexokinase Hxk2p; HXK1 has a paralog, HXK2, that arose from the whole genome duplication [Source:SGD;Acc:S000001949]
YGR088W	545.77	92.9945	2.03351	4.09399	0	0	CTT1	Cytosolic catalase T; has a role in protection from oxidative damage by hydrogen peroxide [Source:SGD;Acc:S000003320]
YHL021C	657.868	112.086	2.03212	4.09005	0	0	AIM17	Putative protein of unknown function; the authentic, non-tagged protein is detected in highly purified mitochondria in high-throughput studies; null mutant displays reduced frequency of mitochondrial genome loss [Source:SGD;Acc:S000001013]
YHR087W	1233.1	140.07	2.61945	6.14517	0	0	RTC3	Protein of unknown function involved in RNA metabolism; has structural similarity to SBDS, the human protein mutated in Shwachman-Diamond Syndrome (the yeast SBDS ortholog = SDO1); null mutation suppresses cdc13-1 temperature sensitivity; protein abundance increases in response to DNA replication stress [Source:SGD;Acc:S000001129]
YKL187C	129.901	16.2929	2.47118	5.54499	0	0	FAT3	Protein required for fatty acid uptake; protein abundance increases in cortical patches in response to oleate exposure; the authentic, non-tagged protein is detected in a phosphorylated state in highly purified mitochondria in high-throughput studies; FAT3 has a paralog, YLR413W, that arose from the whole genome duplication [Source:SGD;Acc:S000001670]
YKR039W	343.935	67.7171	1.82533	3.54389	0	0	GAP1	General amino acid permease; Gap1p senses the presence of amino acid substrates to regulate localization to the plasma membrane when needed; essential for invasive growth [Source:SGD;Acc:S000001747]
YLR177W	569.233	97.5487	2.0213	4.05949	0	0	/	Putative protein of unknown function; phosphorylated by Dbf2p-Mob1p in vitro; some strains contain microsatellite polymophisms at this locus; not an essential gene; YLR177W has a paralog, PSP1, that arose from the whole genome duplication [Source:SGD;Acc:S000004167]
YLR178C	471.478	76.685	2.1018	4.29244	0	0	TFS1	Inhibitor of carboxypeptidase Y (Prc1p), and Ras GAP (Ira2p); phosphatidylethanolamine-binding protein (PEBP) family member and ortholog of hPEBP1/RKIP, a natural metastasis suppressor; targets to vacuolar membranes during stationary phase; acetylated by NatB N-terminal acetyltransferase; protein abundance increases in response to DNA replication stress [Source:SGD;Acc:S000004168]
YLR258W	988.868	142.726	2.2681	4.81689	0	0	GSY2	Glycogen synthase; expression induced by glucose limitation, nitrogen starvation, heat shock, and stationary phase; activity regulated by cAMP-dependent, Snf1p and Pho85p kinases as well as by the Gac1p-Glc7p phosphatase; GSY2 has a paralog, GSY1, that arose from the whole genome duplication; relocalizes from cytoplasm to plasma membrane upon DNA replication stress [Source:SGD;Acc:S000004248]
YML042W	408.224	57.882	2.29425	4.90499	0	0	CAT2	Carnitine acetyl-CoA transferase; present in both mitochondria and peroxisomes; transfers activated acetyl groups to carnitine to form acetylcarnitine which can be shuttled across membranes [Source:SGD;Acc:S000004506]
YML054C	278.975	35.522	2.45326	5.47652	0	0	CYB2	Cytochrome b2 (L-lactate cytochrome-c oxidoreductase); component of the mitochondrial intermembrane space, required for lactate utilization; expression is repressed by glucose and anaerobic conditions [Source:SGD;Acc:S000004518]
YMR070W	225.479	41.8402	1.90747	3.7515	0	0	MOT3	Transcriptional repressor and activator with two C2-H2 zinc fingers; involved in repression of a subset of hypoxic genes by Rox1p, repression of several DAN/TIR genes during aerobic growth and ergosterol biosynthetic genes in response to hyperosmotic stress; contributes to recruitment of Tup1p-Cyc8p general repressor to promoters; involved in positive transcriptional regulation of CWP2 and other …
YMR081C	284.085	46.1977	2.10507	4.30219	0	0	ISF1	Serine-rich, hydrophilic protein; overexpression suppresses growth defects of hap2, hap3, and hap4 mutants; expression is under glucose control; cotranscribed with NAM7 in a cyp1 mutant; ISF1 has a paralog, MBR1, that arose from the whole genome duplication [Source:SGD;Acc:S000004686]
YMR105C	1831.05	161.065	2.98829	7.93532	0	0	PGM2	Phosphoglucomutase; catalyzes the conversion from glucose-1-phosphate to glucose-6-phosphate, which is a key step in hexose metabolism; functions as the acceptor for a Glc-phosphotransferase; protein abundance increases in response to DNA replication stress; PGM2 has a paralog, PGM1, that arose from the whole genome duplication [Source:SGD;Acc:S000004711]
YMR169C	543.774	50.4466	2.91191	7.52612	0	0	ALD3	Cytoplasmic aldehyde dehydrogenase; involved in beta-alanine synthesis; uses NAD+ as the preferred coenzyme; very similar to Ald2p; expression is induced by stress and repressed by glucose [Source:SGD;Acc:S000004779]
YMR174C	213.597	34.8242	2.09446	4.27067	0	0	PAI3	Cytoplasmic proteinase A (Pep4p) inhibitor; dependent on Pbs2p and Hog1p protein kinases for osmotic induction; intrinsically unstructured, N-terminal half becomes ordered in the active site of proteinase A upon contact [Source:SGD;Acc:S000004786]
YMR250W	1148.34	159.298	2.32954	5.02646	0	0	GAD1	Glutamate decarboxylase; converts glutamate into gamma-aminobutyric acid (GABA) during glutamate catabolism; involved in response to oxidative stress [Source:SGD;Acc:S000004862]
YMR291W	350.816	65.4283	1.90184	3.73689	0	0	TDA1	Protein kinase of unknown cellular role; green fluorescent protein (GFP)-fusion protein localizes to the cytoplasm and nucleus; null mutant is sensitive to expression of the top1-T722A allele; not an essential gene; relocalizes from nucleus to cytoplasm upon DNA replication stress [Source:SGD;Acc:S000004905]
YNL194C	302.252	40.6546	2.37165	5.17531	0	0	/	Integral membrane protein; required for sporulation and plasma membrane sphingolipid content; similar to SUR7; GFP-fusion protein is induced in response to the DNA-damaging agent MMS; GFP-fusion protein is more abundant at MCCs (membrane compartment occupied by Can1) in the presence of glycerol and oleate; YNL194C has a paralog, FMP45, that arose from the whole genome duplication [Source:SGD;Acc:…
YNL195C	192.278	35.5183	1.91461	3.77012	0	0	/	Protein of unknown function; shares a promoter with YNL194C; the authentic, non-tagged protein is detected in highly purified mitochondria in high-throughput studies; YNL195C has a paralog, HBT1, that arose from the whole genome duplication [Source:SGD;Acc:S000005139]
YPL004C	1058.3	185.485	1.99091	3.97486	0	0	LSP1	Eisosome core component; eisosomes are large immobile patch structures at the cell cortex associated with endocytosis; phosphorylated on Thr233 upon Pkc1p hyperactivation in a Slt2p MAPK-dependent fashion; null mutants show activation of Pkc1p/Ypk1p stress resistance pathways; member of the BAR domain family [Source:SGD;Acc:S000005925]
YPL171C	1546.86	201.163	2.41788	5.34386	0	0	OYE3	Conserved NADPH oxidoreductase containing flavin mononucleotide (FMN); homologous to Oye2p with different ligand binding and catalytic properties; has potential roles in oxidative stress response and programmed cell death [Source:SGD;Acc:S000006092]
YPL247C	421.558	77.5537	1.92478	3.7968	0	0	/	Putative protein of unknown function; green fluorescent protein (GFP)-fusion protein localizes to the cytoplasm and nucleus; similar to the petunia WD repeat protein an11; overexpression causes a cell cycle delay or arrest [Source:SGD;Acc:S000006168]
YPR160W	1067.85	91.9197	3.018	8.10044	0	0	GPH1	Glycogen phosphorylase required for the mobilization of glycogen; non-essential; regulated by cyclic AMP-mediated phosphorylation; expression is regulated by stress-response elements and by the HOG MAP kinase pathway [Source:SGD;Acc:S000006364]
YPR184W	664.259	119.459	1.9563	3.88066	0	0	GDB1	Glycogen debranching enzyme; contains glucanotranferase and alpha-1,6-amyloglucosidase activities; required for glycogen degradation; phosphorylated in mitochondria; activity is inhibited by Igd1p; protein abundance increases in response to DNA replication stress [Source:SGD;Acc:S000006388]
YML034W	523.724	121.798	1.58541	3.00094	0	2.48078e-307	SRC1	Inner nuclear membrane protein; highly enriched at telomeres and subtelomeric regions; functions in regulation of subtelomeric genes and is linked to TREX (transcription export) factors; SRC1 produces 2 splice variant proteins with different functions; alternative splicing of SRC1 pre-mRNA is promoted by Hub1p; mutant has aneuploidy tolerance; SEC1 has a paralog, HEH2, that arose from the whole g…
YIL155C	439.091	76.0061	2.00351	4.00973	2.16575e-307	1.28258e-305	GUT2	Mitochondrial glycerol-3-phosphate dehydrogenase; expression is repressed by both glucose and cAMP and derepressed by non-fermentable carbon sources in a Snf1p, Rsf1p, Hap2/3/4/5 complex dependent manner [Source:SGD;Acc:S000001417]
YMR038C	924.484	174.384	1.88967	3.7055	4.82519e-306	2.83247e-304	CCS1	Copper chaperone for superoxide dismutase Sod1p; involved in oxidative stress protection; Met-X-Cys-X2-Cys motif within the N-terminal portion is involved in insertion of copper into Sod1p under conditions of copper deprivation; required for regulation of yeast copper genes in response to DNA-damaging agents; protein abundance increases in response to DNA replication stress [Source:SGD;Acc:S00000…
YGR008C	893.376	176.172	1.8213	3.53399	5.10755e-305	2.97215e-303	STF2	Protein involved in resistance to desiccation stress; Stf2p exhibits antioxidant properties, and its overexpression prevents ROS accumulation and apoptosis; binds to F0 sector of mitochondrial F1F0 ATPase in vitro and may modulate the inhibitory action of Inh1p and Stf1p; protein abundance increases in response to DNA replication stress; STF2 has a paralog, TMA10, that arose from the whole genome…
YML116W	482.92	117.186	1.52609	2.88004	1.01251e-292	5.59978e-291	ATR1	Multidrug efflux pump of the major facilitator superfamily; required for resistance to aminotriazole and 4-nitroquinoline-N-oxide; ATR1 has a paralog, YMR279C, that arose from the whole genome duplication; protein abundance increases in response to DNA replication stress [Source:SGD;Acc:S000004584]
YKL035W	525.686	134.984	1.44304	2.71892	2.14044e-288	1.15515e-286	UGP1	UDP-glucose pyrophosphorylase (UGPase); catalyses the reversible formation of UDP-Glc from glucose 1-phosphate and UTP, involved in a wide variety of metabolic pathways, expression modulated by Pho85p through Pho4p; UGP1 has a paralog, YHL012W, that arose from the whole genome duplication [Source:SGD;Acc:S000001518]
YNR014W	400.825	74.9051	1.89276	3.71344	7.02297e-287	3.70061e-285	/	Putative protein of unknown function; expression is cell-cycle regulated, Azf1p-dependent, and heat-inducible; YNR014W has a paralog, YMR206W, that arose from the whole genome duplication [Source:SGD;Acc:S000005297]
YMR104C	1764.06	454.608	1.43421	2.70234	5.33145e-283	2.76574e-281	YPK2	Protein kinase similar to serine/threonine protein kinase Ypk1p; functionally redundant with YPK1 at the genetic level; participates in a signaling pathway required for optimal cell wall integrity; homolog of mammalian kinase SGK; YPK2 has a paralog, YPK1, that arose from the whole genome duplication [Source:SGD;Acc:S000004710]
YML007W	412.473	105.012	1.45678	2.74495	1.55428e-277	7.93988e-276	YAP1	Basic leucine zipper (bZIP) transcription factor; required for oxidative stress tolerance; activated by H2O2 through the multistep formation of disulfide bonds and transit from the cytoplasm to the nucleus; Yap1p is degraded in the nucleus after the oxidative stress has passed; mediates resistance to cadmium; relative distribution to the nucleus increases upon DNA replication stress; YAP1 has a p…
YGR079W	163.654	30.896	1.89126	3.70959	2.05477e-277	1.04171e-275	/	Putative protein of unknown function; YGR079W is not an essential gene [Source:SGD;Acc:S000003311]
YNL251C	126.115	24.6931	1.83233	3.56111	7.39025e-276	3.71846e-274	NRD1	RNA-binding subunit of Nrd1 complex; complex interacts with exosome to mediate 3'-end formation of some mRNAs, snRNAs, snoRNAs, and CUTs; interacts with CTD of RNA pol II large subunit Rpo21p at phosphorylated Ser5 to direct transcription termination of non-polyadenylated transcripts; H3K4 trimethylation of transcribed regions by Set1p enhances recruitment of Nrd1p to those sites; role in regulat…
YIL045W	293.645	64.4492	1.66494	3.171	1.49588e-271	7.41514e-270	PIG2	Putative type-1 protein phosphatase targeting subunit; tethers Glc7p type-1 protein phosphatase to Gsy2p glycogen synthase; PIG2 has a paralog, GIP2, that arose from the whole genome duplication [Source:SGD;Acc:S000001307]
YML088W	266.33	62.9674	1.5639	2.95652	1.72351e-270	8.4807e-269	UFO1	F-box receptor protein; subunit of the Skp1-Cdc53-F-box receptor (SCF) E3 ubiquitin ligase complex; binds to phosphorylated Ho endonuclease, allowing its ubiquitylation by SCF and subsequent degradation [Source:SGD;Acc:S000004553]
YPL014W	1292.1	339.38	1.40715	2.65213	9.88771e-269	4.76033e-267	/	Putative protein of unknown function; green fluorescent protein (GFP)-fusion protein localizes to the cytoplasm and to the nucleus [Source:SGD;Acc:S000005935]
YBR286W	562.928	132.117	1.57114	2.9714	3.53416e-268	1.68933e-266	APE3	Vacuolar aminopeptidase Y; processed to mature form by Prb1p [Source:SGD;Acc:S000000490]
YMR107W	298.246	65.5395	1.65977	3.15966	5.56046e-267	2.63905e-265	SPG4	Protein required for high temperature survival during stationary phase; not required for growth on nonfermentable carbon sources [Source:SGD;Acc:S000004713]
YML092C	247.81	56.031	1.62173	3.07744	1.53145e-266	7.21723e-265	PRE8	Alpha 2 subunit of the 20S proteasome [Source:SGD;Acc:S000004557]
YMR103C	753.594	191.023	1.45487	2.74133	1.55955e-257	7.09964e-256	/	Dubious open reading frame; unlikely to encode a functional protein, based on available experimental and comparative sequence data [Source:SGD;Acc:S000004709]
YFR017C	488.99	124.683	1.45309	2.73795	2.62331e-256	1.18616e-254	IGD1	Cytoplasmic protein that inhibits Gdb1p glycogen debranching activity; required for normal intracellular accumulation of glycogen; phosphorylated in vivo; expression increases during wine fermentation; protein abundance increases in response to DNA replication stress; IGD1 has a paralog, YOL024W, that arose from the whole genome duplication [Source:SGD;Acc:S000001913]
YMR313C	279.559	65.6875	1.56935	2.96771	1.12159e-245	4.87381e-244	TGL3	Bifunctional triacylglycerol lipase and LPE acyltransferase; major lipid particle-localized triacylglycerol (TAG) lipase; catalyzes acylation of lysophosphatidylethanolamine (LPE), a function which is essential for sporulation; protein level and stability of Tgl3p are markedly reduced in the absence of lipid droplets; required with Tgl4p for timely bud formation [Source:SGD;Acc:S000004930]
YML032C	133.473	28.957	1.68458	3.21446	6.63696e-242	2.82895e-240	RAD52	Protein that stimulates strand exchange; stimulates strand exchange by facilitating Rad51p binding to single-stranded DNA; anneals complementary single-stranded DNA; involved in the repair of double-strand breaks in DNA during vegetative growth and meiosis and UV induced sister chromatid recombination [Source:SGD;Acc:S000004494]
YMR196W	1103.26	314.958	1.28494	2.43672	4.58386e-240	1.90529e-238	/	Putative protein of unknown function; green fluorescent protein (GFP)-fusion protein localizes to the cytoplasm; YMR196W is not an essential gene [Source:SGD;Acc:S000004809]
YML082W	168.275	37.5163	1.64355	3.12433	1.24449e-238	5.14083e-237	/	Putative protein predicted to have carbon-sulfur lyase activity; transcriptionally regulated by Upc2p via an upstream sterol response element; green fluorescent protein (GFP)-fusion protein localizes to the nucleus and the cytoplasm; not an essential gene; YML082W has a paralog, STR2, that arose from the whole genome duplication [Source:SGD;Acc:S000004547]
YMR090W	719.31	168.725	1.57216	2.97349	1.63078e-235	6.69519e-234	/	Putative protein of unknown function; similar to DTDP-glucose 4,6-dehydratases; GFP-fusion protein localizes to the cytoplasm; up-regulated in response to the fungicide mancozeb; not essential for viability [Source:SGD;Acc:S000004696]
YMR302C	434.755	114.327	1.40678	2.65144	1.813e-235	7.39792e-234	YME2	Integral inner mitochondrial membrane protein; role in maintaining mitochondrial nucleoid structure and number; mutants exhibit an increased rate of mitochondrial DNA escape; shows some sequence similarity to exonucleases [Source:SGD;Acc:S000004917]
YMR030W	116.295	22.5511	1.85555	3.61889	3.66385e-235	1.48597e-233	RSF1	Protein required for respiratory growth; localized to both the nucleus and mitochondrion; may interact with transcription factors to mediate the transition to respiratory growth and activate transcription of nuclear and mitochondrial genes [Source:SGD;Acc:S000004632]
YML117W	492.808	131.463	1.38743	2.61612	1.0094e-234	4.04484e-233	NAB6	Putative RNA-binding protein; associates with mRNAs encoding cell wall proteins in high-throughput studies; deletion mutants display increased sensitivity to some cell wall disrupting agents; expression negatively regulated by cAMP [Source:SGD;Acc:S000004585]
YOR173W	409.398	112.028	1.35327	2.55491	2.02899e-231	8.03432e-230	DCS2	m(7)GpppX pyrophosphatase regulator; non-essential, stress induced regulatory protein; modulates m7G-oligoribonucleotide metabolism; inhibits Dcs1p; regulated by Msn2p, Msn4p, and the Ras-cAMP-cAPK signaling pathway; mutant has increased aneuploidy tolerance; DCS2 has a paralog, DCS1, that arose from the whole genome duplication [Source:SGD;Acc:S000005699]
YDR133C	1136.43	255.978	1.63183	3.09905	3.5632e-230	1.40264e-228	/	Dubious open reading frame; unlikely to encode a functional protein, based on available experimental and comparative sequence data; partially overlaps YDR134C [Source:SGD;Acc:S000002540]
YML006C	162.568	38.5579	1.56147	2.95154	9.26847e-224	3.56463e-222	GIS4	CAAX box containing protein of unknown function; proposed to be involved in the RAS/cAMP signaling pathway [Source:SGD;Acc:S000004465]
YOR161C	111.804	17.3298	2.17367	4.51168	7.42222e-221	2.82213e-219	PNS1	Protein of unknown function; has similarity to Torpedo californica tCTL1p, which is postulated to be a choline transporter, neither null mutation nor overexpression affects choline transport [Source:SGD;Acc:S000005687]
YGR248W	498.655	121.723	1.51364	2.8553	9.82031e-218	3.65097e-216	SOL4	6-phosphogluconolactonase; protein abundance increases in response to DNA replication stress; SOL4 has a paralog, SOL3, that arose from the whole genome duplication [Source:SGD;Acc:S000003480]
YNL274C	162.793	38.5542	1.56258	2.95383	2.55129e-216	9.32964e-215	GOR1	Glyoxylate reductase; null mutation results in increased biomass after diauxic shift; the authentic, non-tagged protein is detected in highly purified mitochondria in high-throughput studies; protein abundance increases in response to DNA replication stress [Source:SGD;Acc:S000005218]
YJR115W	122.079	26.2897	1.69454	3.23673	5.81403e-213	2.08062e-211	/	Putative protein of unknown function; YJR115W has a paralog, ECM13, that arose from the whole genome duplication [Source:SGD;Acc:S000003876]
YPR156C	860.897	245.723	1.28662	2.43957	1.88268e-212	6.70153e-211	TPO3	Polyamine transporter of the major facilitator superfamily; member of the 12-spanner drug:H(+) antiporter DHA1 family; specific for spermine; localizes to the plasma membrane; TPO3 has a paralog, TPO2, that arose from the whole genome duplication [Source:SGD;Acc:S000006360]
YMR315W	554.141	166.333	1.21785	2.326	1.43611e-211	5.03166e-210	/	Protein with NADP(H) oxidoreductase activity; transcription is regulated by Stb5p in response to NADPH depletion induced by diamide; promoter contains a putative Stb5p binding site; protein abundance increases in response to DNA replication stress [Source:SGD;Acc:S000004932]
YMR311C	393.765	82.5832	1.73278	3.32367	1.36336e-209	4.75187e-208	GLC8	Regulatory subunit of protein phosphatase 1 (Glc7p); involved in glycogen metabolism and chromosome segregation; proposed to regulate Glc7p activity via conformational alteration; ortholog of the mammalian protein phosphatase inhibitor 2; protein abundance increases in response to DNA replication stress [Source:SGD;Acc:S000004928]
YGR260W	233.01	62.9763	1.36681	2.57899	9.12123e-205	3.16266e-203	TNA1	High affinity nicotinic acid plasma membrane permease; responsible for uptake of low levels of nicotinic acid; expression of the gene increases in the absence of extracellular nicotinic acid or para-aminobenzoate (PABA) [Source:SGD;Acc:S000003492]
YMR206W	105.447	21.4852	1.77137	3.41378	4.55227e-204	1.5703e-202	/	Putative protein of unknown function; not an essential gene; YMR206W has a paralog, YNR014W, that arose from the whole genome duplication [Source:SGD;Acc:S000004819]
YKL032C	279.045	80.0528	1.28051	2.42925	1.063e-203	3.62938e-202	IXR1	Transcriptional repressor that regulates hypoxic genes during normoxia; involved in the aerobic repression of genes such as COX5b, TIR1, and HEM13; binds DNA intrastrand cross-links formed by cisplatin; HMG (high mobility group box) domain containing protein which binds and bends cisplatin-modified DNA, blocking excision repair; IXR1 has a paralog, ABF2, that arose from the whole genome duplicati…
YDR342C	390.925	95.2487	1.52178	2.87145	1.86569e-201	6.30564e-200	HXT7	High-affinity glucose transporter; member of the major facilitator superfamily, nearly identical to Hxt6p, expressed at high basal levels relative to other HXTs, expression repressed by high glucose levels; HXT7 has a paralog, HXT4, that arose from the whole genome duplication [Source:SGD;Acc:S000002750]
YMR140W	278.317	65.025	1.58123	2.99224	2.17154e-201	7.30249e-200	SIP5	Protein of unknown function; interacts with both the Reg1p/Glc7p phosphatase and the Snf1p kinase; forms cytoplasmic foci upon DNA replication stress [Source:SGD;Acc:S000004748]
YGR055W	222.784	56.8123	1.4559	2.74328	4.2319e-200	1.41599e-198	MUP1	High affinity methionine permease; integral membrane protein with 13 putative membrane-spanning regions; also involved in cysteine uptake [Source:SGD;Acc:S000003287]
YMR171C	1006.48	323.668	1.11444	2.1651	1.06588e-196	3.46257e-195	EAR1	Specificity factor required for Rsp5p-dependent ubiquitination; also required for sorting of specific cargo proteins at the multivesicular body; mRNA is targeted to the bud via the mRNA transport system involving She2p [Source:SGD;Acc:S000004781]
YIL136W	887.703	237.727	1.37584	2.59519	1.88403e-190	5.89155e-189	OM45	Mitochondrial outer membrane protein of unknown function; major constituent of the outer membrane, located on the outer (cytosolic) face; protein abundance increases in response to DNA replication stress [Source:SGD;Acc:S000001398]
YMR280C	132.137	30.1206	1.6104	3.05337	7.34608e-184	2.18489e-182	CAT8	Zinc cluster transcriptional activator; necessary for derepression of a variety of genes under non-fermentative growth conditions, active after diauxic shift, binds carbon source responsive elements; relative distribution to the nucleus increases upon DNA replication stress [Source:SGD;Acc:S000004893]
YNL142W	1216.84	270.694	1.64837	3.1348	7.92871e-184	2.34774e-182	MEP2	Ammonium permease involved in regulation of pseudohyphal growth; belongs to a ubiquitous family of cytoplasmic membrane proteins that transport only ammonium (NH4+); expression is under the nitrogen catabolite repression regulation [Source:SGD;Acc:S000005086]
YDR032C	342.751	92.3616	1.37034	2.58532	3.49962e-183	1.02268e-181	PST2	Protein with similarity to a family of flavodoxin-like proteins; induced by oxidative stress in a Yap1p dependent manner; the authentic, non-tagged protein is detected in highly purified mitochondria in high-throughput studies; protein abundance increases in response to DNA replication stress; PST2 has a paralog, RFS1, that arose from the whole genome duplication [Source:SGD;Acc:S000002439]
YAL061W	2176.15	607.89	1.31554	2.48895	1.04867e-181	3.03798e-180	BDH2	Putative medium-chain alcohol dehydrogenase with similarity to BDH1; transcription induced by constitutively active PDR1 and PDR3 [Source:SGD;Acc:S000000057]
YJL161W	72.6262	14.8745	1.7643	3.39709	2.76704e-181	7.98147e-180	FMP33	Putative protein of unknown function; the authentic, non-tagged protein is detected in highly purified mitochondria in high-throughput studies [Source:SGD;Acc:S000003697]
YKR076W	212.183	60.1292	1.30511	2.47102	5.69688e-179	1.6154e-177	ECM4	Omega class glutathione transferase; not essential; similar to Ygr154cp; green fluorescent protein (GFP)-fusion protein localizes to the cytoplasm [Source:SGD;Acc:S000001784]
YMR047C	259.314	76.4836	1.24387	2.36833	4.33187e-176	1.21292e-174	NUP116	FG-nucleoporin component of central core of the nuclear pore complex; contributes directly to nucleocytoplasmic transport and maintenance of the nuclear pore complex (NPC) permeability barrier; forms a stable association with Nup82p, Gle2p and two other FG-nucleoporins (Nsp1p and Nup159p); NUP116 has a paralog, NUP100, that arose from the whole genome duplication [Source:SGD;Acc:S000004650]
YMR210W	108.597	26.4984	1.51806	2.86405	7.90436e-175	2.18578e-173	/	Putative acyltransferase with similarity to Eeb1p and Eht1p; has a minor role in medium-chain fatty acid ethyl ester biosynthesis; may be involved in lipid metabolism and detoxification [Source:SGD;Acc:S000004823]
YMR109W	274.419	67.6895	1.49761	2.82374	8.23079e-173	2.23904e-171	MYO5	One of two type I myosin motors; contains proline-rich tail homology 2 (TH2) and SH3 domains; MYO5 deletion has little effect on growth, but myo3 myo5 double deletion causes severe defects in growth and actin cytoskeleton organization; MYO5 has a paralog, MYO3, that arose from the whole genome duplication [Source:SGD;Acc:S000004715]
YMR148W	83.8379	20.0819	1.54344	2.91488	2.34214e-171	6.34558e-170	OSW5	Protein of unknown function with possible role in spore wall assembly; predicted to contain an N-terminal transmembrane domain; osw5 null mutant spores exhibit increased spore wall permeability and sensitivity to beta-glucanase digestion [Source:SGD;Acc:S000004756]
YGR256W	431.541	125.101	1.26415	2.40185	2.38212e-170	6.37645e-169	GND2	6-phosphogluconate dehydrogenase (decarboxylating); catalyzes an NADPH regenerating reaction in the pentose phosphate pathway; required for growth on D-glucono-delta-lactone; GND2 has a paralog, GND1, that arose from the whole genome duplication [Source:SGD;Acc:S000003488]
YLR312C	174.47	49.4281	1.30487	2.47061	1.88811e-167	4.93565e-166	/	Putative protein of unknown function [Source:SGD;Acc:S000004303]
YKR066C	1018.88	289.489	1.29182	2.44837	8.93143e-167	2.31663e-165	CCP1	Mitochondrial cytochrome-c peroxidase; degrades reactive oxygen species in mitochondria, involved in the response to oxidative stress [Source:SGD;Acc:S000001774]
YJL048C	301.908	94.724	1.15661	2.22933	1.24187e-166	3.20873e-165	UBX6	UBX (ubiquitin regulatory X) domain-containing protein; interacts with Cdc48p, transcription is repressed when cells are grown in media containing inositol and choline; UBX6 has a paralog, UBX7, that arose from the whole genome duplication [Source:SGD;Acc:S000003584]
YMR092C	190.706	53.2049	1.31731	2.49201	1.47215e-165	3.77456e-164	AIP1	Actin cortical patch component; interacts with the actin depolymerizing factor cofilin; inhibits elongation of aged ADP-actin filaments decorated with cofilin to maintain a high level of assembly-competent actin species; required to restrict cofilin localization to cortical patches; putative regulator of cytokinesis; contains WD repeats; protein increases in abundance and relocalizes from cytopla…
YPL154C	726.548	242.884	1.0599	2.08478	4.35548e-165	1.11248e-163	PEP4	Vacuolar aspartyl protease (proteinase A); required for posttranslational precursor maturation of vacuolar proteinases; important for protein turnover after oxidative damage; plays a protective role in acetic acid induced apoptosis; synthesized as a zymogen, self-activates [Source:SGD;Acc:S000006075]
YMR152W	90.1515	21.4899	1.54997	2.9281	1.39991e-164	3.53516e-163	YIM1	Protein of unknown function; null mutant displays sensitivity to DNA damaging agents; may have a role in lipid metabolism, based on localization to lipid droplets; the authentic, non-tagged protein is detected in highly purified mitochondria in high-throughput studies; protein abundance increases in response to DNA replication stress [Source:SGD;Acc:S000004760]
YGR043C	853.983	284.884	1.06105	2.08645	3.33288e-163	8.32224e-162	NQM1	Transaldolase of unknown function; transcription is repressed by Mot1p and induced by alpha-factor and during diauxic shift; NQM1 has a paralog, TAL1, that arose from the whole genome duplication [Source:SGD;Acc:S000003275]
YKL026C	125.485	28.4695	1.62126	3.07644	1.65266e-162	4.08104e-161	GPX1	Phospholipid hydroperoxide glutathione peroxidase; induced by glucose starvation that protects cells from phospholipid hydroperoxides and nonphospholipid peroxides during oxidative stress; GPX1 has a paralog, HYR1, that arose from the whole genome duplication [Source:SGD;Acc:S000001509]
YMR262W	133.329	31.6134	1.55159	2.9314	8.49123e-162	2.08909e-160	/	Protein of unknown function; interacts weakly with Knr4p; YMR262W is not an essential gene [Source:SGD;Acc:S000004875]
YMR178W	135.823	37.9997	1.31748	2.49231	1.54501e-160	3.78725e-159	/	Protein of unknown function; green fluorescent protein (GFP)-fusion protein localizes to both the cytoplasm and nucleus; YMR178W is not an essential gene; protein abundance increases in response to DNA replication stress [Source:SGD;Acc:S000004790]
YDR018C	99.7482	24.189	1.52038	2.86867	1.9331e-160	4.72128e-159	/	Probable membrane protein with three predicted transmembrane domains; similar to C. elegans F55A11.5 and maize 1-acyl-glycerol-3-phosphate acyltransferase; YDR018C has a paralog, CST26, that arose from the whole genome duplication [Source:SGD;Acc:S000002425]
YOR306C	469.347	159.659	1.03585	2.05032	2.03375e-160	4.94905e-159	MCH5	Plasma membrane riboflavin transporter; facilitates the uptake of vitamin B2; required for FAD-dependent processes; sequence similarity to mammalian monocarboxylate permeases, however mutants are not deficient in monocarboxylate transport [Source:SGD;Acc:S000005833]
YIL101C	206.488	58.7956	1.28973	2.44483	2.32841e-159	5.58485e-158	XBP1	Transcriptional repressor; binds to promoter sequences of the cyclin genes, CYS3, and SMF2; expression is induced by stress or starvation during mitosis, and late in meiosis; member of the Swi4p/Mbp1p family; potential Cdc28p substrate; relative distribution to the nucleus increases upon DNA replication stress [Source:SGD;Acc:S000001363]
YMR083W	537.131	167.883	1.15414	2.22552	2.80984e-158	6.5977e-157	ADH3	Mitochondrial alcohol dehydrogenase isozyme III; involved in the shuttling of mitochondrial NADH to the cytosol under anaerobic conditions and ethanol production [Source:SGD;Acc:S000004688]
YML113W	71.2366	16.6902	1.57661	2.98267	1.68025e-155	3.87733e-154	DAT1	DNA binding protein that recognizes oligo(dA).oligo(dT) tracts; Arg side chain in its N-terminal pentad Gly-Arg-Lys-Pro-Gly repeat is required for DNA-binding; relocalizes to the cytosol in response to hypoxia; not essential for viability [Source:SGD;Acc:S000004581]
YMR024W	93.9622	23.0548	1.50999	2.84808	2.71098e-154	6.19177e-153	MRPL3	Mitochondrial ribosomal protein of the large subunit; located in close proximity to the polypeptide exit channel of the ribosome; mutations in human homolog MRPL44 cause childhood cardiomyopathy; human MRPL44 deficiency results in inefficient assembly of the mitochondrial ribosome, and in tissue-specific respiratory chain deficiency, manifesting as either Complex I+Complex IV or Complex IV defici…
YOR028C	96.4916	23.215	1.53633	2.90055	6.51922e-153	1.46398e-151	CIN5	Basic leucine zipper (bZIP) transcription factor of the yAP-1 family; physically interacts with the Tup1-Cyc8 complex and recruits Tup1p to its targets; mediates pleiotropic drug resistance and salt tolerance; nuclearly localized under oxidative stress and sequestered in the cytoplasm by Lot6p under reducing conditions; CIN5 has a paralog, YAP6, that arose from the whole genome duplication [Sourc…
YIL057C	76.3427	16.7447	1.67144	3.18531	1.98397e-150	4.39626e-149	RGI2	Protein of unknown function; involved in energy metabolism under respiratory conditions; expression induced under carbon limitation and repressed under high glucose; RGI2 has a paralog, RGI1, that arose from the whole genome duplication [Source:SGD;Acc:S000001319]
YOR176W	100.633	23.6756	1.57531	2.98	2.23285e-150	4.93144e-149	HEM15	Ferrochelatase; a mitochondrial inner membrane protein, catalyzes the insertion of ferrous iron into protoporphyrin IX, the eighth and final step in the heme biosynthetic pathway [Source:SGD;Acc:S000005702]
YKL103C	274.685	91.8387	1.06312	2.08945	5.7286e-148	1.24467e-146	APE1	Vacuolar aminopeptidase yscI; zinc metalloproteinase that belongs to the peptidase family M18; often used as a marker protein in studies of autophagy and cytosol to vacuole targeting (CVT) pathway; protein increases in abundance and relative distribution to cytoplasmic foci increases upon DNA replication stress [Source:SGD;Acc:S000001586]
YJL212C	145.268	33.5634	1.59682	3.02477	1.14165e-146	2.45657e-145	OPT1	Proton-coupled oligopeptide transporter of the plasma membrane; also transports glutathione and phytochelatin; member of the OPT family [Source:SGD;Acc:S000003748]
YMR086W	175.406	54.3942	1.17261	2.25419	5.41609e-146	1.16168e-144	SEG1	Component of eisosome required for proper eisosome assembly; precedes Pil1p/Lsp1p during eisosome formation, controls eisosome length and shape; diffusely distributed, forms heterogeneous patches at plasma membrane in small buds, also found in medium and large buds; expression repressed by cAMP; similar to A. gossypii SEG gene and to S. pombe Sle1p, important for generating eisosomes; SEG1 has a …
YML035C	201.011	55.8185	1.33406	2.52112	6.77126e-143	1.43852e-141	AMD1	AMP deaminase; tetrameric enzyme that catalyzes the deamination of AMP to form IMP and ammonia; thought to be involved in regulation of intracellular purine (adenine, guanine, and inosine) nucleotide pools [Source:SGD;Acc:S000004498]
YGR067C	79.4918	15.9582	1.79962	3.48128	2.82553e-142	5.9648e-141	/	Putative protein of unknown function; contains a zinc finger motif similar to that of Adr1p [Source:SGD;Acc:S000003299]
YBR105C	1121.98	365.229	1.09611	2.13777	2.6096e-141	5.47444e-140	VID24	GID Complex regulatory subunit; binds GID Complex in response to glucose through interactions with complex member Vid28p; regulates fructose-1,6-bisphosphatase (FBPase) targeting to the vacuole; promotes proteasome-dependent catabolite degradation of FBPase; peripheral membrane protein located at Vid (vacuole import and degradation) vesicles [Source:SGD;Acc:S000000309]
YML129C	103.443	24.4011	1.56015	2.94884	1.23945e-140	2.59201e-139	COX14	Mitochondrial cytochrome c oxidase (complex IV) assembly factor; also involved in translational regulation of Cox1p and prevention of Cox1p aggregation before assembly; associates with complex IV assembly intermediates and complex III/complex IV supercomplexes; located in the mitochondrial membrane [Source:SGD;Acc:S000004598]
YMR139W	144.191	37.7976	1.40761	2.65297	1.32158e-140	2.75515e-139	RIM11	Protein kinase; required for signal transduction during entry into meiosis; promotes the formation of the Ime1p-Ume6p complex by phosphorylating Ime1p and Ume6p; shares similarity with mammalian glycogen synthase kinase 3-beta; protein abundance increases in response to DNA replication stress; RIM11 has a paralog, MRK1, that arose from the whole genome duplication [Source:SGD;Acc:S000004747]
YML030W	76.0231	19.8547	1.41612	2.66867	5.51828e-140	1.14684e-138	RCF1	Cytochrome c oxidase subunit; required for assembly of the Complex III-Complex IV supercomplex, and for assembly of Cox13p and Rcf2p into cytochrome c oxidase; similar to Rcf2p, and either Rcf1p or Rcf2p is required for late-stage assembly of the Cox12p and Cox13p subunits and for cytochrome c oxidase activity; required for growth under hypoxic conditions; member of the hypoxia induced gene famil…
YOR178C	451.653	143.428	1.13428	2.19509	1.29894e-139	2.69119e-138	GAC1	Regulatory subunit for Glc7p type-1 protein phosphatase (PP1); tethers Glc7p to Gsy2p glycogen synthase, binds Hsf1p heat shock transcription factor, required for induction of some HSF-regulated genes under heat shock; GAC1 has a paralog, PIG1, that arose from the whole genome duplication [Source:SGD;Acc:S000005704]
YML091C	337.086	81.4641	1.53086	2.88958	3.02166e-139	6.22182e-138	RPM2	Protein subunit of mitochondrial RNase P; has roles in nuclear transcription, cytoplasmic and mitochondrial RNA processing, and mitochondrial translation; distributed to mitochondria, cytoplasmic processing bodies, and the nucleus [Source:SGD;Acc:S000004556]
YMR005W	125.268	32.8064	1.413	2.6629	5.34715e-139	1.09764e-137	TAF4	TFIID subunit (48 kDa); involved in RNA polymerase II transcription initiation; potential Cdc28p substrate [Source:SGD;Acc:S000004607]
YMR222C	71.2414	16.3205	1.61603	3.06531	3.18924e-138	6.52672e-137	FSH2	Putative serine hydrolase that localizes to the cytoplasm; sequence is similar to S. cerevisiae Fsh1p and Fsh3p and the human candidate tumor suppressor OVCA2 [Source:SGD;Acc:S000004835]
YML130C	370.547	127.988	1.01635	2.0228	8.81639e-138	1.79329e-136	ERO1	Thiol oxidase required for oxidative protein folding in the ER; essential for maintaining proper redox balance in ER; feedback regulation of Ero1p occurs via reduction and oxidation of Ero1p regulatory bonds; reduced Pdi1p activates Ero1p by direct reduction of Ero1p regulatory bonds; depletion of thiol substrates and accumulation of oxidized Pdi1p results in inactivation of Ero1p by both Pdi1p-m…
YMR319C	145.995	43.3742	1.22796	2.34235	3.09617e-137	6.25968e-136	FET4	Low-affinity Fe(II) transporter of the plasma membrane [Source:SGD;Acc:S000004938]
YLR299W	231.415	69.9971	1.20008	2.29753	6.23736e-137	1.25724e-135	ECM38	Gamma-glutamyltranspeptidase; major glutathione-degrading enzyme; involved in detoxification of electrophilic xenobiotics; expression induced mainly by nitrogen starvation [Source:SGD;Acc:S000004290]
YML069W	170.672	49.2693	1.27909	2.42686	7.90386e-136	1.56025e-134	POB3	Subunit of the heterodimeric FACT complex (Spt16p-Pob3p); FACT associates with chromatin via interaction with Nhp6Ap and Nhp6Bp, and reorganizes nucleosomes to facilitate access to DNA by RNA and DNA polymerases; protein abundance increases in response to DNA replication stress [Source:SGD;Acc:S000004534]
YKL148C	393.266	134.167	1.02999	2.042	7.00938e-135	1.36754e-133	SDH1	Flavoprotein subunit of succinate dehydrogenase; couples the oxidation of succinate to the transfer of electrons to ubiquinone as part of the TCA cycle and the mitochondrial respiratory chain; FAD binding to Sdh1p is required for the assembly of the succinate dehydrogenase subunits; SDH1 has a paralog, YJL045W, that arose from the whole genome duplication [Source:SGD;Acc:S000001631]
YDR248C	161.44	47.9364	1.23442	2.35287	1.74892e-133	3.36316e-132	/	Putative gluconokinase; sequence similarity to bacterial and human gluconokinase; green fluorescent protein (GFP)-fusion protein localizes to the cytoplasm; upregulated by deletion of the RNAP-II associated factor, PAF1 [Source:SGD;Acc:S000002656]
YNL190W	477.382	149.95	1.15102	2.22071	1.05023e-132	1.99663e-131	/	Hydrophilin essential in desiccation-rehydration process; cell wall protein; contains a putative GPI-attachment site [Source:SGD;Acc:S000005134]
YMR314W	306.037	97.1742	1.13313	2.19333	1.60133e-132	3.03572e-131	PRE5	Alpha 6 subunit of the 20S proteasome; protein abundance increases in response to DNA replication stress [Source:SGD;Acc:S000004931]
YNL200C	384.149	130.521	1.03726	2.05232	9.82724e-131	1.8473e-129	/	NADHX epimerase; catalyzes isomerization of (R)- and (S)-NADHX; homologous to AIBP in mammals and the N- terminal domain of YjeF in E.coli; enzyme is widespread in eukaryotes, prokaryotes and archaea; the authentic, non-tagged protein is detected in highly purified mitochondria in high-throughput studies [Source:SGD;Acc:S000005144]
YKR067W	206.736	65.3506	1.13816	2.20099	2.14941e-130	3.99551e-129	GPT2	Glycerol-3-phosphate/dihydroxyacetone phosphate sn-1 acyltransferase; located in lipid particles and the ER; involved in the stepwise acylation of glycerol-3-phosphate and dihydroxyacetone in lipid biosynthesis; the most conserved motifs and functionally relevant residues are oriented towards the ER lumen [Source:SGD;Acc:S000001775]
YOR120W	440.324	152.594	1.01113	2.01549	3.06707e-128	5.60788e-127	GCY1	Glycerol dehydrogenase; involved in an alternative pathway for glycerol catabolism used under microaerobic conditions; also has mRNA binding activity; member of the aldo-keto reductase (AKR) family; protein abundance increases in response to DNA replication stress; GCY1 has a paralog, YPR1, that arose from the whole genome duplication [Source:SGD;Acc:S000005646]
YMR054W	200.124	60.0898	1.21505	2.32148	3.76654e-128	6.86803e-127	STV1	Subunit a of the vacuolar-ATPase V0 domain; one of two isoforms (Stv1p and Vph1p); Stv1p is located in V-ATPase complexes of the Golgi and endosomes while Vph1p is located in V-ATPase complexes of the vacuole [Source:SGD;Acc:S000004658]
YMR277W	121.037	36.4514	1.21072	2.31454	1.06762e-127	1.94145e-126	FCP1	Carboxy-terminal domain (CTD) phosphatase; essential for dephosphorylation of the repeated C-terminal domain of the RNA polymerase II large subunit (Rpo21p); relocalizes to the cytosol in response to hypoxia [Source:SGD;Acc:S000004890]
YMR085W	89.7012	25.5142	1.29888	2.46037	5.30909e-127	9.60228e-126	/	Putative protein of unknown function; YMR085W and adjacent ORF YMR084W are merged in related strains, and together are paralogous to glutamine-fructose-6-phosphate amidotransferase GFA1 [Source:SGD;Acc:S000004690]
YMR067C	61.3947	14.5413	1.56215	2.95294	7.6252e-125	1.36074e-123	UBX4	UBX domain-containing protein that interacts with Cdc48p; involved in degradation of polyubiquitinated proteins via the ERAD (ER-associated degradation) pathway; modulates the Cdc48p-Nplp-Ufd1p AAA ATPase complex during its role in delivery of misfolded proteins to the proteasome; protein abundance increases in response to DNA replication stress [Source:SGD;Acc:S000004671]
YMR022W	125.373	34.8971	1.33352	2.52016	3.71809e-124	6.56502e-123	UBC7	Ubiquitin conjugating enzyme; involved in the ER-associated protein degradation pathway; requires Cue1p for recruitment to the ER membrane; proposed to be involved in chromatin assembly [Source:SGD;Acc:S000004624]
YMR261C	277.13	67.4434	1.52498	2.87782	1.40128e-123	2.46125e-122	TPS3	Regulatory subunit of trehalose-6-phosphate synthase/phosphatase; involved in synthesis of storage carbohydrate trehalose; expression is induced by stress conditions and repressed by the Ras-cAMP pathway; TPS3 has a paralog, TSL1, that arose from the whole genome duplication [Source:SGD;Acc:S000004874]
YBR139W	154.563	50.2142	1.10136	2.14557	5.32874e-122	9.33505e-121	/	Putative serine type carboxypeptidase; role in phytochelatin synthesis; green fluorescent protein (GFP)-fusion protein localizes to the vacuole; expression induced by nitrogen limitation in a GLN3, GAT1-independent manner [Source:SGD;Acc:S000000343]
YMR115W	117.825	35.1983	1.22164	2.33211	8.73645e-122	1.52648e-120	MGR3	Subunit of the mitochondrial (mt) i-AAA protease supercomplex; i-AAA degrades misfolded mitochondrial proteins; forms a subcomplex with Mgr1p that binds to substrates to facilitate proteolysis; required for growth of cells lacking mtDNA [Source:SGD;Acc:S000004721]
YPR079W	89.6195	24.5067	1.35579	2.55937	1.54666e-121	2.69539e-120	MRL1	Membrane protein; has similarity to mammalian mannose-6-phosphate receptors; possibly functions as a sorting receptor in the delivery of vacuolar hydrolases; protein abundance increases in response to DNA replication stress [Source:SGD;Acc:S000006283]
YKL087C	128.034	38.3146	1.21873	2.32742	5.96026e-121	1.036e-119	CYT2	Cytochrome c1 heme lyase; involved in maturation of cytochrome c1, which is a subunit of the mitochondrial ubiquinol-cytochrome-c reductase; links heme covalently to apocytochrome c1 [Source:SGD;Acc:S000001570]
YMR182C	413.791	60.481	2.24697	4.74684	6.53883e-121	1.13069e-119	RGM1	Putative zinc finger DNA binding transcription factor; contains two N-terminal C2H2 zinc fingers and C-terminal proline rich domain; overproduction impairs cell growth and induces expression of genes involved in monosaccharide catabolism and aldehyde metabolism; regulates expression of of Y' telomeric elements and subtelomeric COS genes; relocalizes to the cytosol in response to hypoxia; RGM1 has…
YDR034W-B	60.3618	14.1414	1.56939	2.96778	1.17643e-117	1.94868e-116	/	Predicted tail-anchored plasma membrane protein; contains conserved CYSTM module; related proteins in other organisms may be involved in response to stress; green fluorescent protein (GFP)-fusion protein localizes to the cell periphery; YDR034W-B has a paralog, YBR056W-A, that arose from the whole genome duplication [Source:SGD;Acc:S000007234]
YMR091C	105.942	29.449	1.32061	2.49772	5.15291e-117	8.5144e-116	NPL6	Component of the RSC chromatin remodeling complex; interacts with Rsc3p, Rsc30p, Ldb7p, and Htl1p to form a module important for a broad range of RSC functions; involved in nuclear protein import and maintenance of proper telomere length [Source:SGD;Acc:S000004697]
YMR004W	101.906	29.7998	1.26011	2.39513	1.63306e-116	2.67854e-115	MVP1	Protein required for sorting proteins to the vacuole; Mvp1p and Vps1p act in concert to promote membrane traffic to the vacuole; participates in transcription initiation and/or early elongation of specific genes; interacts with "foot domain" of RNA polymerase II; deletion results in abnormal CTD-Ser5 phosphorylation of RNA polymerase II at specific promoter regions; protein abundance increases in…
YKL165C	144.702	46.1123	1.13285	2.19292	3.15548e-116	5.16296e-115	MCD4	Protein involved in GPI anchor synthesis; multimembrane-spanning protein that localizes to the endoplasmic reticulum; highly conserved among eukaryotes; GPI stands for glycosylphosphatidylinositol [Source:SGD;Acc:S000001648]
YML025C	237.722	77.9248	1.08813	2.12598	3.97522e-115	6.42564e-114	YML6	Mitochondrial ribosomal protein of the large subunit; has similarity to E. coli L4 ribosomal protein and human mitoribosomal MRP-L4 protein; essential for viability, unlike most other mitoribosomal proteins [Source:SGD;Acc:S000004487]
YMR114C	154.429	38.0123	1.49088	2.81061	1.92005e-114	3.0887e-113	/	Protein of unknown function; may interact with ribosomes, based on co-purification experiments; green fluorescent protein (GFP)-fusion protein localizes to the nucleus and cytoplasm; YMR114C is not an essential gene [Source:SGD;Acc:S000004720]
YBR212W	86.4921	24.5045	1.29856	2.45983	1.38032e-113	2.19931e-112	NGR1	RNA binding protein that negatively regulates growth rate; interacts with the 3' UTR of the mitochondrial porin (POR1) mRNA and enhances its degradation; overexpression impairs mitochondrial function; interacts with Dhh1p to mediate POR1 mRNA decay; expressed in stationary phase [Source:SGD;Acc:S000000416]
YKL043W	156.102	48.9925	1.14852	2.21687	3.68797e-113	5.86221e-112	PHD1	Transcriptional activator that enhances pseudohyphal growth; physically interacts with the Tup1-Cyc8 complex and recruits Tup1p to its targets; regulates expression of FLO11, an adhesin required for pseudohyphal filament formation; similar to StuA, an A. nidulans developmental regulator; potential Cdc28p substrate; PHD1 has a paralog, SOK2, that arose from the whole genome duplication [Source:SGD…
YML078W	164.807	57.1481	1.00896	2.01245	6.50192e-113	1.02863e-111	CPR3	Mitochondrial peptidyl-prolyl cis-trans isomerase (cyclophilin); catalyzes the cis-trans isomerization of peptide bonds N-terminal to proline residues; involved in protein refolding after import into mitochondria [Source:SGD;Acc:S000004543]
YOL152W	191.172	60.7581	1.13654	2.19854	9.17442e-112	1.43447e-110	FRE7	Putative ferric reductase with similarity to Fre2p; expression induced by low copper levels [Source:SGD;Acc:S000005512]
YGL035C	94.582	29.344	1.17179	2.25291	9.49073e-109	1.46004e-107	MIG1	Transcription factor involved in glucose repression; sequence specific DNA binding protein containing two Cys2His2 zinc finger motifs; regulated by the SNF1 kinase and the GLC7 phosphatase; regulates filamentous growth along with Mig2p in response to glucose depletion; activated in stochastic pulses of nuclear localization, shuttling between cytosol and nucleus depending on external glucose level…
YML001W	86.4454	25.1331	1.27029	2.41209	2.49336e-108	3.80949e-107	YPT7	Rab family GTPase; GTP-binding protein of the rab family; required for homotypic fusion event in vacuole inheritance, for endosome-endosome fusion; interacts with the cargo selection/retromer complex for retrograde sorting; similar to mammalian Rab7 [Source:SGD;Acc:S000004460]
YMR155W	68.4329	19.5785	1.29061	2.44631	1.17477e-107	1.78672e-106	/	Putative protein of unknown function; identified as interacting with Hsp82p in a high-throughput two-hybrid screen [Source:SGD;Acc:S000004764]
YMR089C	255.513	86.8574	1.03669	2.05152	1.65747e-107	2.51515e-106	YTA12	Mitochondrial inner membrane m-AAA protease component; mediates degradation of misfolded or unassembled proteins; also required for correct assembly of mitochondrial enzyme complexes [Source:SGD;Acc:S000004695]
YKL217W	372.042	124.926	1.0483	2.06809	2.5e-106	3.76802e-105	JEN1	Monocarboxylate/proton symporter of the plasma membrane; transport activity is dependent on the pH gradient across the membrane; mediates high-affinity uptake of carbon sources lactate, pyuvate, and acetate, and also of the micronutrient selenite, whose structure mimics that of monocarboxylates; expression and localization are tightly regulated, with transcription repression, mRNA degradation, an…
YPR008W	260.101	88.7802	1.03636	2.05104	6.85162e-105	1.01891e-103	HAA1	Transcriptional activator involved in adaptation to weak acid stress; activates transcription of TPO2, YRO2, and other genes encoding membrane stress proteins; HAA1 has a paralog, CUP2, that arose from the whole genome duplication; relocalizes from cytoplasm to nucleus upon DNA replication stress [Source:SGD;Acc:S000006212]
YML072C	277.524	86.7348	1.15904	2.23309	8.43936e-105	1.25224e-103	TCB3	Cortical ER protein involved in ER-plasma membrane tethering; one of 6 proteins (Ist2p, Scs2p, Scs22p, Tcb1p, Tcb2p, Tcb3p) that connect ER to the plasma membrane (PM) and regulate PM phosphatidylinositol-4-phosphate (PI4P) levels by controlling access of Sac1p phosphatase to its substrate PI4P in the PM; localized to the bud via specific mRNA transport; non-tagged protein detected in a phosphory…
YMR227C	94.1121	27.4414	1.25685	2.38973	3.18063e-103	4.6071e-102	TAF7	TFIID subunit (67 kDa); involved in RNA polymerase II transcription initiation [Source:SGD;Acc:S000004840]
YMR200W	285.793	82.2787	1.26997	2.41156	3.78164e-103	5.46582e-102	ROT1	Molecular chaperone involved in protein folding in ER; mutation causes defects in cell wall synthesis and lysis of autophagic bodies, suppresses tor2 mutations, and is synthetically lethal with kar2-1 and with rot2 mutations; involved in N-linked glycosylation and O-mannosylation; transmembrane helix Ser250 is essential for Rot1p to interact with other membrane components and exert its functional…
YMR180C	80.5677	22.4182	1.32542	2.50606	8.31381e-102	1.19647e-100	CTL1	RNA 5'-triphosphatase, localizes to both the nucleus and cytoplasm; CTL1 has a paralog, CET1, that arose from the whole genome duplication [Source:SGD;Acc:S000004792]
YMR317W	109.946	32.9584	1.21544	2.32212	1.56133e-101	2.24215e-100	/	Putative protein of unknown function; has some similarity to sialidase from Trypanosoma; YMR317W is not an essential gene [Source:SGD;Acc:S000004936]
YKL091C	144.859	39.2661	1.35138	2.55156	1.85741e-101	2.65028e-100	/	Putative phosphatidylinositol/phosphatidylcholine transfer protein; possibly involved in lipid metabolism; localizes to the nucleus; contains a CRAL/TRIO domain and binds several lipids in a large-scale study; YKL091C has a paralog, SEC14, that arose from the whole genome duplication [Source:SGD;Acc:S000001574]
YKR093W	94.0901	29.4821	1.15575	2.22801	4.00498e-101	5.6903e-100	PTR2	Integral membrane peptide transporter; mediates transport of di- and tri-peptides; conserved protein that contains 12 transmembrane domains; PTR2 expression is regulated by the N-end rule pathway via repression by Cup9p [Source:SGD;Acc:S000001801]
YML013W	89.3981	27.1877	1.19606	2.29113	3.0023e-100	4.20321e-99	UBX2	Bridging factor involved in ER-associated protein degradation (ERAD); bridges the cytosolic Cdc48p-Npl1p-Ufd1p ATPase complex and the membrane associated Ssm4p and Hrd1p ubiquitin ligase complexes; contains a UBX (ubiquitin regulatory X) domain and a ubiquitin-associated (UBA) domain; redistributes from the ER to lipid droplets during the diauxic shift and stationary phase; required for the maint…
YBR230C	269.976	90.4276	1.06542	2.09278	4.10118e-100	5.71773e-99	OM14	Integral mitochondrial outer membrane protein; abundance is decreased in cells grown in glucose relative to other carbon sources; appears to contain 3 alpha-helical transmembrane segments; ORF encodes a 97-basepair intron [Source:SGD;Acc:S000000434]
YML118W	54.4309	15.3786	1.30527	2.4713	1.55231e-99	2.1552e-98	NGL3	3'-5' exonuclease specific for poly-A RNAs; has a domain similar to a magnesium-dependent endonuclease motif in mRNA deadenylase Ccr4p; similar to Ngl1p; NGL3 has a paralog, NGL2, that arose from the whole genome duplication [Source:SGD;Acc:S000004587]
YMR188C	89.8223	26.9926	1.21765	2.32568	4.3511e-99	6.00362e-98	MRPS17	Mitochondrial ribosomal protein of the small subunit [Source:SGD;Acc:S000004800]
YHL020C	143.927	47.4913	1.07693	2.10954	4.51431e-99	6.216e-98	OPI1	Transcriptional regulator of a variety of genes; phosphorylation by protein kinase A stimulates Opi1p function in negative regulation of phospholipid biosynthetic genes; involved in telomere maintenance; null exhibits disrupted mitochondrial metabolism and low cardiolipin content, strongly correlated with overproduction of inositol [Source:SGD;Acc:S000001012]
YBL086C	156.45	50.1211	1.11889	2.17179	6.2171e-99	8.54309e-98	/	Protein of unknown function; green fluorescent protein (GFP)-fusion protein localizes to the cell periphery [Source:SGD;Acc:S000000182]
YMR124W	212.314	59.4627	1.316	2.48974	1.07815e-98	1.47848e-97	EPO1	Protein involved in septin-ER tethering; interacts with ER membrane protein, Scs2p, and Shs1p, a septin ring component, at bud neck to create ER diffusion barrier; GFP-fusion protein localizes to the cell periphery, cytoplasm, bud, and bud neck; interacts with Crm1p in two-hybrid assay; YMR124W has a paralog, YLR031W, that arose from the whole genome duplication [Source:SGD;Acc:S000004731]
YMR182W-A	57.5317	12.6332	1.67001	3.18217	1.12597e-98	1.5409e-97	/	Putative protein of unknown function [Source:SGD;Acc:S000028693]
YMR173W	146.114	37.7655	1.44365	2.72009	1.47154e-98	2.0097e-97	DDR48	DNA damage-responsive protein; expression is increased in response to heat-shock stress or treatments that produce DNA lesions; contains multiple repeats of the amino acid sequence NNNDSYGS; protein abundance increases in response to DNA replication stress [Source:SGD;Acc:S000004784]
YDR119W-A	126.081	40.7241	1.11155	2.16077	5.03892e-98	6.83985e-97	COX26	Putative protein of unknown function; copurifies with respiratory chain supercomplexes composed of Complex III (ubiquinol-cytochrome c reductase) and Complex IV (cytochrome c oxidase) [Source:SGD;Acc:S000113555]
YDR513W	158.131	35.6883	1.65296	3.14479	7.97253e-97	1.07133e-95	GRX2	Cytoplasmic glutaredoxin; thioltransferase, glutathione-dependent disulfide oxidoreductase involved in maintaining redox state of target proteins, also exhibits glutathione peroxidase activity, expression induced in response to stress; GRX2 has two in-frame start codons resulting in a shorter isoform that is retained in the cytosol and a longer form translocated to the mitochondrial matrix; GRX2 …
YMR080C	209.991	66.2806	1.14695	2.21445	3.00571e-96	4.01481e-95	NAM7	ATP-dependent RNA helicase of the SFI superfamily; involved in nonsense mediated mRNA decay; required for efficient translation termination at nonsense codons and targeting of NMD substrates to P-bodies; binds to the small ribosomal subunit via an interaction with Rps26; forms cytoplasmic foci upon DNA replication stress [Source:SGD;Acc:S000004685]
YKL086W	71.895	20.4059	1.29666	2.45659	4.94073e-96	6.57323e-95	SRX1	Sulfiredoxin; contributes to oxidative stress resistance by reducing cysteine-sulfinic acid groups in the peroxiredoxin Tsa1p, which is formed upon exposure to oxidants; conserved in higher eukaryotes; protein abundance increases in response to DNA replication stress [Source:SGD;Acc:S000001569]
YML043C	54.4371	14.2416	1.41044	2.65818	5.66238e-96	7.51838e-95	RRN11	Component of the core factor (CF) rDNA transcription factor complex; CF is required for transcription of 35S rRNA genes by RNA polymerase I and is composed of Rrn6p, Rrn7p, and Rrn11p [Source:SGD;Acc:S000004507]
YNL327W	86.5669	25.1412	1.2663	2.40544	1.86006e-95	2.45513e-94	EGT2	Glycosylphosphatidylinositol (GPI)-anchored cell wall endoglucanase; required for proper cell separation after cytokinesis; expression is activated by Swi5p and tightly regulated in a cell cycle-dependent manner [Source:SGD;Acc:S000005271]
YLR390W-A	585.486	195.164	1.07041	2.10003	5.35622e-95	7.05588e-94	CCW14	Covalently linked cell wall glycoprotein; present in the inner layer of the cell wall [Source:SGD;Acc:S000006429]
YMR100W	86.839	25.0314	1.28424	2.43554	1.34858e-93	1.76609e-92	MUB1	MYND domain-containing protein; required for ubiquitination and turnover of Rpn4p; interacts with Ubr2p (E3) and indirectly with Rad6p (E2); short-lived protein degraded in a Ubr2p/Rad6p dependent manner; similar to the A. nidulans samB gene [Source:SGD;Acc:S000004706]
YBR016W	61.352	16.9229	1.34266	2.53618	2.54872e-93	3.31829e-92	/	Tail-anchored plasma membrane protein with a conserved CYSTM module; predicted to be palmitoylated; has similarity to hydrophilins, which are involved in the adaptive response to hyperosmotic conditions; YBR016W has a paralog, YDL012C, that arose from the whole genome duplication [Source:SGD;Acc:S000000220]
YML112W	38.5814	8.13908	1.72861	3.31408	3.22794e-93	4.19445e-92	CTK3	Gamma subunit of C-terminal domain kinase I; CTDK-I phosphorylates RNA polymerase II subunit Rpo21p to affect transcription and pre-mRNA 3' end processing, and also phosphorylates ribosomal protein Rps2p to increase translational fidelity; protein abundance increases in response to DNA replication stress [Source:SGD;Acc:S000004580]
YFR014C	68.1173	20.2534	1.23078	2.34693	6.77205e-93	8.74876e-92	CMK1	Calmodulin-dependent protein kinase; may play a role in stress response, many Ca++/calmodulin dependent phosphorylation substrates demonstrated in vitro, amino acid sequence similar to mammalian Cam Kinase II; CMK1 has a paralog, CMK2, that arose from the whole genome duplication [Source:SGD;Acc:S000001910]
YMR164C	58.0568	17.7577	1.1894	2.28058	1.04106e-91	1.32954e-90	MSS11	Transcription factor; involved in regulation of invasive growth and starch degradation; controls the activation of FLO11 and STA2 in response to nutritional signals; forms a heterodimer with Flo8p that interacts with the Swi/Snf complex during transcriptional activation of FLO1, FLO11, and STA1 [Source:SGD;Acc:S000004774]
YMR258C	86.7808	24.5458	1.2915	2.44782	1.25728e-91	1.60261e-90	ROY1	GTPase inhibitor with similarity to F-box proteins; inhibits Ypt52p GTPase activity by preventing Ypt52p from binding GTP; involved in regulating intracellular trafficking; physically interacts with Skp1p [Source:SGD;Acc:S000004871]
YKR077W	38.2165	9.21538	1.53539	2.89868	5.39478e-91	6.83747e-90	MSA2	Putative transcriptional activator; interacts with G1-specific transcription factor MBF and G1-specific promoters; MSA2 has a paralog, MSA1, that arose from the whole genome duplication [Source:SGD;Acc:S000001785]
YMR119W	99.9872	26.5997	1.39238	2.62511	1.22219e-90	1.54319e-89	ASI1	Subunit of the nuclear inner membrane Asi ubiquitin ligase complex; Asi complex targets both misfolded proteins and regulators of sterol biosynthesis for ubiquitin-mediated degradation; acts with Asi2p and Asi3p to ensure the fidelity of SPS-sensor signalling by targeting latent unprocessed forms of Stp1p and Stp2p and maintains the repressed state of gene expression in the absence of inducing am…
YMR029C	72.8601	22.5971	1.17235	2.25379	2.89744e-90	3.63129e-89	FAR8	Protein involved in recovery from arrest in response to pheromone; acts in a cell cycle arrest recovery pathway independent from Far1p; interacts with Far3p, Far7p, Far9p, Far10p, and Far11p [Source:SGD;Acc:S000004631]
YLR257W	326.036	98.6523	1.19892	2.29568	9.23529e-90	1.14875e-88	/	Protein of unknown function; protein abundance increases in response to DNA replication stress [Source:SGD;Acc:S000004247]
YJR113C	58.7471	14.1363	1.5302	2.88826	3.20355e-88	3.90494e-87	RSM7	Mitochondrial ribosomal protein of the small subunit; has similarity to E. coli S7 ribosomal protein [Source:SGD;Acc:S000003874]
YMR286W	65.4857	18.7975	1.28381	2.43481	4.98794e-88	6.06896e-87	MRPL33	Mitochondrial ribosomal protein of the large subunit [Source:SGD;Acc:S000004899]
YMR287C	59.3069	18.3984	1.17204	2.2533	5.37305e-88	6.52567e-87	DSS1	3'-5' exoribonuclease; component of the mitochondrial degradosome along with the ATP-dependent RNA helicase Suv3p; the degradosome associates with the ribosome and mediates turnover of aberrant or unprocessed RNAs [Source:SGD;Acc:S000004900]
YML041C	59.9984	17.469	1.26295	2.39985	2.73458e-85	3.25041e-84	VPS71	Nucleosome-binding component of the SWR1 complex; SWR1 exchanges histone variant H2AZ (Htz1p) for chromatin-bound histone H2A; required for vacuolar protein sorting [Source:SGD;Acc:S000004505]
YMR061W	127.352	42.2839	1.07148	2.10158	5.78474e-85	6.82742e-84	RNA14	Component of the cleavage and polyadenylation factor I (CF I); CF 1, composed of the CF 1A complex (Rna14p, Rna15p, Clp1p, Pcf11p) and Hrp1, is involved in cleavage and polyadenylation of mRNA 3' ends; bridges interaction between Rna15p and Hrp1p in the CF I complex; mutant displays reduced transcription elongation in the G-less-based run-on (GLRO) assay; required for gene looping and maintenance…
YMR201C	92.3947	29.2605	1.13371	2.19422	1.39028e-84	1.63224e-83	RAD14	Protein that recognizes and binds damaged DNA during NER; subunit of Nucleotide Excision Repair Factor 1 (NEF1); contains zinc finger motif; homolog of human XPA protein; NER stands for nucleotide excision repair [Source:SGD;Acc:S000004814]
YBL084C	61.9113	18.9584	1.19203	2.28475	2.1142e-84	2.4778e-83	CDC27	Subunit of the Anaphase-Promoting Complex/Cyclosome (APC/C); APC/C is a ubiquitin-protein ligase required for degradation of anaphase inhibitors, including mitotic cyclins, during the metaphase/anaphase transition [Source:SGD;Acc:S000000180]
YPR042C	48.0102	12.663	1.40384	2.64604	9.11622e-84	1.05913e-82	PUF2	PUF family mRNA-binding protein; Pumilio homology domain confers RNA binding activity; preferentially binds mRNAs encoding membrane-associated proteins; binding site composed of two UAAU tetranucleotides, separated by a 3-nt linker; PUF2 has a paralog, JSN1, that arose from the whole genome duplication [Source:SGD;Acc:S000006246]
YOL159C-A	72.2797	20.2682	1.3123	2.48337	1.75152e-83	2.02089e-82	/	Protein of unknown function; overexpression affects endocytic protein trafficking; identified by sequence comparison with hemiascomycetous yeast species [Source:SGD;Acc:S000007627]
YMR126C	53.6152	15.2501	1.29228	2.44915	3.22649e-83	3.7163e-82	DLT1	Protein of unknown function; mutant sensitive to 6-azauracil (6AU) and mycophenolic acid (MPA) [Source:SGD;Acc:S000004733]
YMR275C	155.917	52.0321	1.06557	2.09299	7.9541e-83	9.09895e-82	BUL1	Ubiquitin-binding component of the Rsp5p E3-ubiquitin ligase complex; disruption causes temperature-sensitive growth, overexpression causes missorting of amino acid permeases; BUL1 has a paralog, BUL2, that arose from the whole genome duplication [Source:SGD;Acc:S000004888]
YMR121C	79.6645	25.3964	1.1295	2.18782	4.53745e-80	5.09474e-79	RPL15B	Ribosomal 60S subunit protein L15B; binds to 5.8 S rRNA; homologous to mammalian ribosomal protein L15, no bacterial homolog; RPL15B has a paralog, RPL15A, that arose from the whole genome duplication; relocalizes from nucleus to nucleolus upon DNA replication stress [Source:SGD;Acc:S000004728]
YML015C	53.792	16.7841	1.15949	2.23378	2.10658e-79	2.34174e-78	TAF11	TFIID subunit (40 kDa); involved in RNA polymerase II transcription initiation, similar to histone H3 with atypical histone fold motif of Spt3-like transcription factors [Source:SGD;Acc:S000004477]
YGR289C	83.0842	26.3283	1.13871	2.20184	2.30388e-79	2.55681e-78	MAL11	High-affinity maltose transporter (alpha-glucoside transporter); inducible; encoded in the MAL1 complex locus; broad substrate specificity that includes maltotriose; required for isomaltose utilization [Source:SGD;Acc:S000003521]
YNR034W-A	2622.15	901.479	1.02389	2.03339	4.84012e-79	5.3449e-78	/	Putative protein of unknown function; expression is regulated by Msn2p/Msn4p; YNR034W-A has a paralog, YCR075W-A, that arose from the whole genome duplication [Source:SGD;Acc:S000007525]
YMR234W	58.2011	16.7469	1.28591	2.43836	1.81024e-78	1.98267e-77	RNH1	Ribonuclease H1; able to bind double-stranded RNAs and RNA-DNA hybrids; associates with RNAse polymerase I. [Source:SGD;Acc:S000004847]
YPL186C	108.771	32.6421	1.22284	2.33406	3.60027e-78	3.93676e-77	UIP4	Protein that interacts with Ulp1p; a Ubl (ubiquitin-like protein)-specific protease for Smt3p protein conjugates; detected in a phosphorylated state in the mitochondrial outer membrane; also detected in ER and nuclear envelope [Source:SGD;Acc:S000006107]
YMR098C	56.399	18.1723	1.1162	2.16776	7.61303e-78	8.28397e-77	ATP25	Mitochondrial protein required for the stability of Oli1p (Atp9p) mRNA; also required for the Oli1p ring formation; YMR098C is not an essential gene [Source:SGD;Acc:S000004704]
YMR166C	37.3169	8.95175	1.53547	2.89882	4.63006e-77	4.98141e-76	/	Predicted transporter of the mitochondrial inner membrane; has similarity to human mitochondrial ATP-Mg/Pi carriers; YMR166C is not an essential gene [Source:SGD;Acc:S000004776]
YMR192W	74.1511	23.9253	1.12033	2.17396	1.41262e-76	1.51252e-75	GYL1	Putative GTPase activating protein (GAP) with a role in exocytosis; stimulates Gyp5p GAP activity on Ypt1p, colocalizes with Gyp5p at sites of polarized growth; interacts with Gyp5p, Rvs161p, and Rvs167p; involved in recruiting Rvs167p to the bud tip during polarized growth; increases in abundance and relocalizes from bud neck to cytoplasm upon DNA replication stress; GYL1 has a paralog, GYP5, th…
YML014W	50.8694	14.4625	1.29105	2.44706	3.02756e-76	3.23133e-75	TRM9	tRNA methyltransferase; catalyzes modification of wobble bases in tRNA anticodons to 2, 5-methoxycarbonylmethyluridine and 5-methoxycarbonylmethyl-2-thiouridine; may act as part of a complex with Trm112p; deletion mutation increases translational infidelity, including amino acid misincorporation and -1 frameshifting, and also confers resistance to zymocin; null mutant displays activation of stres…
YMR213W	88.679	24.7553	1.30849	2.47682	5.82932e-76	6.18222e-75	CEF1	Essential splicing factor; associated with Prp19p and the spliceosome, contains an N-terminal c-Myb DNA binding motif necessary for cell viability but not for Prp19p association, evolutionarily conserved and homologous to S. pombe Cdc5p [Source:SGD;Acc:S000004826]
YMR153W	80.0014	27.5301	1.02623	2.03669	6.04766e-76	6.40363e-75	NUP53	FG-nucleoporin component of central core of nuclear pore complex (NPC); also part of the NPC nuclear basket; contributes directly to nucleocytoplasmic transport; involved in regulation of transcription and mitosis; induces membrane tubulation, which may contribute to nuclear pore assembly; NUP53 has a paralog, ASM4, that arose from the whole genome duplication [Source:SGD;Acc:S000004762]
YMR141C	36.3503	9.56777	1.4077	2.65313	6.01079e-75	6.29487e-74	/	Dubious open reading frame; unlikely to encode a functional protein, based on available experimental and comparative sequence data [Source:SGD;Acc:S000004749]
YMR133W	45.873	13.1085	1.29479	2.45341	6.70218e-75	7.00796e-74	REC114	Protein involved in early stages of meiotic recombination; possibly involved in the coordination of recombination and meiotic division; mutations lead to premature initiation of the first meiotic division [Source:SGD;Acc:S000004740]
YPR078C	40.1762	10.605	1.404	2.64635	2.08193e-73	2.14673e-72	/	Putative protein of unknown function; possible role in DNA metabolism and/or in genome stability; expression is heat-inducible [Source:SGD;Acc:S000006282]
YMR172W	85.1565	28.4283	1.06074	2.086	2.51135e-73	2.58554e-72	HOT1	Transcription factor for glycerol biosynthetic genes; required for the transient induction of glycerol biosynthetic genes GPD1 and GPP2 in response to high osmolarity; targets Hog1p to osmostress responsive promoters; has similarity to Msn1p and Gcr1p [Source:SGD;Acc:S000004783]
YMR157C	47.7737	14.0814	1.24093	2.36351	1.00111e-72	1.0197e-71	AIM36	Protein of unknown function; null mutant displays reduced respiratory growth and elevated frequency of mitochondrial genome loss; the authentic, non-tagged protein is detected in purified mitochondria in high-throughput studies [Source:SGD;Acc:S000004766]
YMR237W	98.4097	32.2452	1.09457	2.1355	3.09356e-72	3.12249e-71	BCH1	Member of the ChAPs family (Chs5p-Arf1p-binding proteins); members include Bch1p, Bch2p, Bud7p, and Chs6p; ChAPs family proteins form the exomer complex with Chs5p to mediate export of specific cargo proteins from the Golgi to the plasma membrane; may interact with ribosomes; protein abundance increases and forms cytoplasmic foci in response to DNA replication stress; BCH1 has a paralog, BUD7, th…
YML079W	50.7125	14.6455	1.27409	2.41845	4.97972e-72	4.99615e-71	/	Non-essential protein of unknown function; has structural resemblance to plant storage and ligand binding proteins (canavalin, glycinin, auxin binding protein) and to some enzymes (epimerase, germin); localizes to the nucleus and cytoplasm [Source:SGD;Acc:S000004544]
YMR071C	72.3505	23.7836	1.08132	2.11597	4.61829e-71	4.57861e-70	TVP18	Integral membrane protein; localized to late Golgi vesicles along with the v-SNARE Tlg2p; may interact with ribosomes, based on co-purification experiments [Source:SGD;Acc:S000004675]
YMR257C	40.4704	11.3371	1.31671	2.49097	3.92322e-69	3.79944e-68	PET111	Mitochondrial translational activator specific for the COX2 mRNA; located in the mitochondrial inner membrane [Source:SGD;Acc:S000004870]
YOL030W	243.666	78.9801	1.11352	2.16372	2.07713e-67	1.94953e-66	GAS5	1,3-beta-glucanosyltransferase; has similarity to Gas1p; localizes to the cell wall [Source:SGD;Acc:S000005390]
YER121W	26.8678	4.79457	1.95601	3.87986	2.28635e-67	2.1399e-66	/	Putative protein of unknown function; may be involved in phosphatase regulation and/or generation of precursor metabolites and energy [Source:SGD;Acc:S000000923]
YMR223W	58.3514	17.6476	1.19891	2.29566	1.47537e-66	1.36748e-65	UBP8	Ubiquitin-specific protease component of the SAGA acetylation complex; required for SAGA (Spt-Ada-Gcn5-Acetyltransferase)-mediated deubiquitination of histone H2B [Source:SGD;Acc:S000004836]
YMR053C	53.4543	18.1542	1.03823	2.0537	1.80106e-66	1.66244e-65	STB2	Protein that interacts with Sin3p in a two-hybrid assay; part of a large protein complex with Sin3p and Stb1p; STB2 has a paralog, STB6, that arose from the whole genome duplication [Source:SGD;Acc:S000004657]
YPR183W	93.0613	31.9543	1.02713	2.03797	2.62013e-66	2.41181e-65	DPM1	Dolichol phosphate mannose (Dol-P-Man) synthase of the ER membrane; catalyzes the formation of Dol-P-Man from Dol-P and GDP-Man; required for glycosyl phosphatidylinositol membrane anchoring, O mannosylation, and protein glycosylation [Source:SGD;Acc:S000006387]
YGR174C	63.2634	21.6759	1.02416	2.03378	3.03898e-66	2.79352e-65	CBP4	Mitochondrial protein required for assembly of cytochrome bc1 complex; interacts with the Cbp3p-Cbp6p complex and newly synthesized cytochrome b (Cobp) to promote assembly of Cobp into the cytochrome bc1 complex [Source:SGD;Acc:S000003406]
YMR068W	78.7999	23.4095	1.22302	2.33435	5.52384e-66	5.04994e-65	AVO2	Component of a complex containing the Tor2p kinase and other proteins; complex may have a role in regulation of cell growth [Source:SGD;Acc:S000004672]
YML046W	43.221	13.5832	1.15398	2.22528	4.00997e-65	3.63614e-64	PRP39	U1 snRNP protein involved in splicing; contains multiple tetriatricopeptide repeats [Source:SGD;Acc:S000004509]
YMR233W	33.8869	7.23843	1.70175	3.25296	3.07595e-64	2.75928e-63	TRI1	Non-essential sumoylated protein of unknown function; similar to components of human SWI/SNF complex including SMRD3; green fluorescent protein (GFP)-fusion protein localizes to the cytoplasm, nucleus and nucleolus; TRI1 has a paralog, UAF30, that arose from the whole genome duplication [Source:SGD;Acc:S000004846]
YMR265C	199.682	68.9606	1.02096	2.02927	3.25928e-61	2.79988e-60	/	Putative protein of unknown function [Source:SGD;Acc:S000004878]
YML068W	56.3442	18.356	1.09269	2.13272	3.48278e-61	2.98805e-60	ITT1	Protein that modulates the efficiency of translation termination; interacts with translation release factors eRF1 (Sup45p) and eRF3 (Sup35p) in vitro, contains a zinc finger domain characteristic of the TRIAD class of proteins [Source:SGD;Acc:S000004533]
YOR292C	62.4692	20.8275	1.07356	2.10462	3.97136e-61	3.40286e-60	/	Putative protein of unknown function; green fluorescent protein (GFP)-fusion protein localizes to the vacuole; YOR292C is not an essential gene [Source:SGD;Acc:S000005818]
YFL056C	52.6445	15.8702	1.20754	2.30944	8.75316e-61	7.46193e-60	AAD6	Putative aryl-alcohol dehydrogenase; involved in oxidative stress response; similar to P. chrysosporium aryl-alcohol dehydrogenase; ORFs AAD6/YFL056C and AAD16/YFL057C are displaced from one another by -1 frameshift; members of the AAD gene family comprise three pairs (AAD3 + AAD15, AAD6/AAD16 + AAD4, AAD10 + AAD14) whose two genes are more related to one another than to other members of the fami…
YLR118C	79.5231	27.2117	1.02342	2.03273	1.70069e-60	1.44613e-59	/	Acyl-protein thioesterase responsible for depalmitoylation of Gpa1p; green fluorescent protein (GFP)-fusion protein localizes to both the cytoplasm and nucleus and is induced in response to the DNA-damaging agent MMS [Source:SGD;Acc:S000004108]
YMR111C	52.9914	17.4694	1.07697	2.10959	4.52137e-60	3.82516e-59	/	Protein of unknown function; green fluorescent protein (GFP)-fusion protein localizes to the nucleus; YMR111C is not an essential gene; forms nuclear foci upon DNA replication stress [Source:SGD;Acc:S000004717]
YMR247W-A	19.6521	3.16815	2.10567	4.30397	6.62983e-60	5.59481e-59	/	Putative protein of unknown function [Source:SGD;Acc:S000028849]
YOR084W	71.4605	23.6238	1.07113	2.10108	1.50881e-59	1.27006e-58	LPX1	Peroxisomal matrix-localized lipase; required for normal peroxisome morphology; contains a peroxisomal targeting signal type 1 (PTS1) and a lipase motif; peroxisomal import requires the PTS1 receptor, Pex5p and self-interaction; transcriptionally activated by Yrm1p along with genes involved in multidrug resistance; oleic acid inducible [Source:SGD;Acc:S000005610]
YGL010W	37.61	11.6802	1.16736	2.246	3.56011e-59	2.97803e-58	MPO1	Protein involved in metabolism of phytosphingosine; not an essential gene [Source:SGD;Acc:S000002978]
YGR006W	33.5165	9.11928	1.36031	2.5674	4.27845e-58	3.53911e-57	PRP18	Splicing factor and component of snRNP U5; factor involved in the positioning of the 3' splice site during the second catalytic step of splicing; interacts with Slu7p [Source:SGD;Acc:S000003238]
YMR160W	51.9608	17.8615	1.0219	2.0306	4.37434e-57	3.59179e-56	/	Protein of unknown function; green fluorescent protein (GFP)-fusion protein localizes to the membrane of the vacuole; mutant has enhanced sensitivity to overexpression of mutant huntingtin; YMR160W is not an essential gene; relative distribution within the vacuolar membrane changes upon DNA replication stress [Source:SGD;Acc:S000004770]
YCR010C	56.3942	17.9702	1.12333	2.17849	5.07743e-56	4.12356e-55	ADY2	Acetate transporter required for normal sporulation; phosphorylated in mitochondria; ADY2 has a paralog, ATO2, that arose from the whole genome duplication [Source:SGD;Acc:S000000603]
YGL237C	50.443	16.779	1.06587	2.09343	5.63247e-52	4.37776e-51	HAP2	Subunit of the Hap2p/3p/4p/5p CCAAT-binding complex; complex is heme-activated and glucose-repressed; complex is a transcriptional activator and global regulator of respiratory gene expression; contains sequences sufficient for both complex assembly and DNA binding [Source:SGD;Acc:S000003206]
YFL057C	36.2649	10.8757	1.21385	2.31955	3.13349e-51	2.39924e-50	AAD16	Putative aryl alcohol dehydrogenase; similar to Phanerochaete chrysosporium aryl alcohol dehydrogenase; ORFs AAD6/YFL056C and AAD16/YFL057C are displaced from one another by -1 frameshift; members of the AAD gene family comprise three pairs (AAD3 + AAD15, AAD6/AAD16 + AAD4, AAD10 + AAD14) whose two genes are more related to one another than to other members of the family [Source:SGD;Acc:S00000183…
YOR083W	31.161	6.96191	1.62242	3.0789	3.63063e-48	2.66698e-47	WHI5	Repressor of G1 transcription; binds to SCB binding factor (SBF) at SCB target promoters in early G1; phosphorylation of Whi5p by the CDK, Cln3p/Cdc28p relieves repression and promoter binding by Whi5; periodically expressed in G1; WHI5 has a paralog, SRL3, that arose from the whole genome duplication [Source:SGD;Acc:S000005609]
YMR084W	30.5486	8.4344	1.3344	2.52171	6.13942e-48	4.49017e-47	/	Putative protein of unknown function; YMR084W and adjacent ORF YMR085W are merged in related strains, and together are paralogous to glutamine-fructose-6-phosphate amidotransferase GFA1 [Source:SGD;Acc:S000004689]
YJR114W	8.13407	0.484945	3.51567	11.4372	2.99564e-47	2.16255e-46	/	Dubious open reading frame; unlikely to encode a functional protein, based on available experimental and comparative sequence data; partially overlaps the verified ORF RSM7/YJR113C [Source:SGD;Acc:S000003875]
YMR158W	27.1384	6.3385	1.58512	3.00033	4.04968e-47	2.91089e-46	MRPS8	Mitochondrial ribosomal protein of the small subunit [Source:SGD;Acc:S000004767]
YMR137C	43.034	15.0376	1.00412	2.00572	1.10763e-46	7.86861e-46	PSO2	Nuclease required for DNA single- and double-strand break repair; acts at a post-incision step in repair of breaks that result from interstrand cross-links produced by a variety of mono- and bi-functional psoralen derivatives; induced by UV-irradiation; forms nuclear foci upon DNA replication stress [Source:SGD;Acc:S000004745]
YIR032C	35.7015	11.146	1.15989	2.2344	1.5366e-46	1.08584e-45	DAL3	Ureidoglycolate lyase; converts ureidoglycolate to glyoxylate and urea in the third step of allantoin degradation; expression is sensitive to nitrogen catabolite repression; this enzyme is sometimes referred to "ureidoglycolate hydrolase" but should not be confused with the Arabidopsis thaliana ureidoglycolate hydrolase enzyme which converts ureidoglycolate to glyoxylate, ammonia and carbon dioxi…
YMR279C	37.2823	13.0088	1.00026	2.00036	2.55129e-46	1.79718e-45	/	Putative boron transporter involved in boron efflux and resistance; overexpression mutant but not null mutant displays boron tolerance phenotype; identified as a heat-induced gene in a high-throughout screen; YMR279C is not an essential gene; YMR279C has a paralog, ATR1, that arose from the whole genome duplication [Source:SGD;Acc:S000004892]
YIL119C	31.541	8.04628	1.4677	2.7658	1.17515e-42	7.81721e-42	RPI1	Transcription factor, allelic differences between S288C and Sigma1278b; mediates fermentation stress tolerance by modulating cell wall integrity; overexpression suppresses heat shock sensitivity of wild-type RAS2 overexpression and also suppresses cell lysis defect of mpk1 mutation; allele from S288c can confer fMAPK pathway independent transcription of FLO11; S288C and Sigma1278b alleles differ …
YPR106W	44.84	14.067	1.14983	2.21888	1.82276e-42	1.21011e-41	ISR1	Predicted protein kinase; overexpression causes sensitivity to staurosporine, which is a potent inhibitor of protein kinase C [Source:SGD;Acc:S000006310]
YNL213C	42.4816	14.404	1.03779	2.05308	5.73458e-41	3.70781e-40	RRG9	Protein of unknown function; null mutant lacks mitochondrial DNA and cannot grow on glycerol; the authentic, non-tagged protein is detected in highly purified mitochondria in high-throughput studies [Source:SGD;Acc:S000005157]
YMR269W	45.0603	15.1135	1.05771	2.08162	1.03319e-40	6.6354e-40	TMA23	Nucleolar protein implicated in ribosome biogenesis; deletion extends chronological lifespan [Source:SGD;Acc:S000004882]
YGR205W	27.6024	5.99641	1.69752	3.24344	1.0303e-39	6.49835e-39	TDA10	ATP-binding protein of unknown function; crystal structure resembles that of E.coli pantothenate kinase and other small kinases; null mutant is sensitive to expression of the top1-T722A allele [Source:SGD;Acc:S000003437]
YMR228W	23.7843	6.27112	1.39996	2.63895	1.06189e-37	6.46604e-37	MTF1	Mitochondrial RNA polymerase specificity factor; has structural similarity to S-adenosylmethionine-dependent methyltransferases and functional similarity to bacterial sigma-factors; Mtf1p interacts with and stabilizes the Rpo41p-promoter complex, enhancing DNA bending and melting to facilitate pre-initiation open complex formation [Source:SGD;Acc:S000004841]
YML011C	32.9501	10.9891	1.05604	2.07921	4.47445e-35	2.59023e-34	RAD33	Protein involved in nucleotide excision repair; green fluorescent protein (GFP)-fusion protein localizes to the nucleus [Source:SGD;Acc:S000004472]
YML003W	23.4496	6.88566	1.25698	2.38995	1.23538e-33	6.98829e-33	/	Putative protein of unknown function [Source:SGD;Acc:S000004462]
YMR060C	27.4154	8.89945	1.10835	2.15599	1.39885e-32	7.71097e-32	SAM37	Component of the Sorting and Assembly Machinery (SAM) complex; the SAM (or TOB) complex is located in the mitochondrial outer membrane; binds precursors of beta-barrel proteins and facilitates their outer membrane insertion; contributes to SAM complex stability [Source:SGD;Acc:S000004664]
YMR204C	27.2453	8.42739	1.18501	2.27365	1.23101e-31	6.64885e-31	INP1	Peripheral membrane protein of peroxisomes; involved in peroxisomal inheritance; recruitment to peroxisomes is mediated by interaction with Pex3p at the peroxisomal membrane [Source:SGD;Acc:S000004817]
YBR285W	31.7556	10.8068	1.03248	2.04554	9.0996e-31	4.82524e-30	/	Putative protein of unknown function; YBR285W is not an essential gene [Source:SGD;Acc:S000000489]
YML050W	27.2206	8.22011	1.19429	2.28832	9.04427e-30	4.71373e-29	AIM32	Putative protein of unknown function; null mutant is viable and displays elevated frequency of mitochondrial genome loss [Source:SGD;Acc:S000004514]
YER084W	13.7499	2.28773	2.0971	4.2785	5.29417e-29	2.72528e-28	/	Protein of unknown function; expressed at both mRNA and protein levels [Source:SGD;Acc:S000000886]
YNL185C	21.223	6.77816	1.12445	2.18018	3.82577e-28	1.92559e-27	MRPL19	Mitochondrial ribosomal protein of the large subunit [Source:SGD;Acc:S000005129]
YNL196C	18.1825	4.61893	1.45347	2.73865	4.92414e-28	2.47019e-27	SLZ1	Sporulation-specific protein with a leucine zipper motif; subunit of the MIS complex which controls mRNA methylation during during the induction of sporulation [Source:SGD;Acc:S000005140]
YMR154C	27.2254	9.4146	1.00774	2.01076	1.48994e-27	7.39667e-27	RIM13	Calpain-like cysteine protease; involved in proteolytic activation of Rim101p in response to alkaline pH; localizes to punctate structures in alkaline conditions and in vps4 mutant; has similarity to A. nidulans palB [Source:SGD;Acc:S000004763]
YML122C	14.9488	3.36589	1.61271	3.05826	6.23408e-27	3.0496e-26	/	Dubious open reading frame; unlikely to encode a functional protein, based on available experimental and comparative sequence data [Source:SGD;Acc:S000004591]
YMR055C	18.2735	5.30529	1.26292	2.39981	6.68012e-27	3.2654e-26	BUB2	Mitotic exit network regulator; forms GTPase-activating Bfa1p-Bub2p complex that binds Tem1p and spindle pole bodies, blocks cell cycle progression before anaphase in response to spindle and kinetochore damage [Source:SGD;Acc:S000004659]
YBR076W	23.675	8.16375	1.01922	2.02683	6.30775e-25	2.94156e-24	ECM8	Non-essential protein of unknown function [Source:SGD;Acc:S000000280]
YMR194C-A	20.5182	6.82492	1.0685	2.09725	1.64808e-23	7.39207e-23	/	Dubious open reading frame; unlikely to encode a functional protein, based on available experimental and comparative sequence data [Source:SGD;Acc:S000007250]
YCL044C	45.9628	15.7343	1.03527	2.0495	1.78746e-23	8.01183e-23	MGR1	Subunit of the mitochondrial (mt) i-AAA protease supercomplex; i-AAA degrades misfolded mitochondrial proteins; forms a subcomplex with Mgr3p that binds to substrates to facilitate proteolysis; required for growth of cells lacking mtDNA [Source:SGD;Acc:S000000549]
YML090W	10.1019	1.80278	2.00521	4.01448	4.73895e-22	2.06063e-21	/	Dubious open reading frame; unlikely to encode a functional protein, based on available experimental and comparative sequence data; partially overlaps the dubious ORF YML089C; exhibits growth defect on a non-fermentable (respiratory) carbon source [Source:SGD;Acc:S000004555]
YMR150C	28.7516	9.79423	1.0234	2.0327	1.26922e-21	5.47622e-21	IMP1	Catalytic subunit of mitochondrial inner membrane peptidase complex; required for maturation of mitochondrial proteins of the intermembrane space; complex contains two catalytic subunits (Imp1p and Imp2p that differ in substrate specificty) and Som1p [Source:SGD;Acc:S000004758]
YML064C	23.4923	8.03673	1.01893	2.02642	3.18784e-21	1.36139e-20	TEM1	GTP-binding protein of the Ras superfamily; involved in termination of M-phase; controls actomyosin and septin dynamics during cytokinesis [Source:SGD;Acc:S000004529]
YMR245W	13.9509	3.6008	1.44335	2.71952	1.10749e-20	4.6671e-20	/	Dubious open reading frame; unlikely to encode a functional protein, based on available experimental and comparative sequence data [Source:SGD;Acc:S000004859]
YMR112C	18.9197	6.20336	1.09631	2.13808	1.67386e-20	7.00968e-20	MED11	Subunit of the RNA polymerase II mediator complex; associates with core polymerase subunits to form the RNA polymerase II holoenzyme; essential protein [Source:SGD;Acc:S000004718]
YMR254C	16.2221	5.09872	1.14002	2.20385	4.8422e-19	1.92423e-18	/	Dubious open reading frame; unlikely to encode a functional protein, based on available experimental and comparative sequence data [Source:SGD;Acc:S000004867]
YOR255W	2.46046	0.107887	3.92227	15.1607	9.00291e-18	3.43878e-17	OSW1	Protein involved in sporulation; required for the construction of the outer spore wall layers; required for proper localization of Spo14p [Source:SGD;Acc:S000005781]
YMR082C	5.11499	1.17903	1.59632	3.02372	4.83382e-13	1.53818e-12	/	Dubious open reading frame; unlikely to encode a functional protein, based on available experimental and comparative sequence data [Source:SGD;Acc:S000004687]
YML007C-A	5.55723	1.3532	1.52411	2.87609	8.77666e-13	2.74969e-12	/	Putative protein of unknown function; green fluorescent protein (GFP)-fusion protein localizes to mitochondria [Source:SGD;Acc:S000007621]
YML083C	9.00748	2.5768	1.26115	2.39687	1.28436e-12	3.99208e-12	/	Protein of unknown function; transcriptionally regulated by Upc2p via an upstream sterol response element; strong increase in transcript abundance during anaerobic growth compared to aerobic growth; cells deleted for YML083C do not exhibit growth defects in anerobic or anaerobic conditions [Source:SGD;Acc:S000004548]
YPR052C	9.16953	2.85332	1.17454	2.25721	1.94798e-12	5.9935e-12	NHP6A	High-mobility group (HMG) protein; binds to and remodels nucleosomes; involved in recruiting FACT and other chromatin remodelling complexes to chromosomes; functionally redundant with Nhp6Bp; required for transcriptional initiation fidelity of some tRNA genes; homologous to mammalian HMGB1 and HMGB2; NHP6A has a paralog, NHP6B, that arose from the whole genome duplication; protein abundance incre…
YFR032C	4.95003	1.16357	1.5474	2.9229	9.24868e-12	2.76428e-11	RRT5	Putative protein of unknown function; non-essential gene identified in a screen for mutants with increased levels of rDNA transcription; expressed at high levels during sporulation [Source:SGD;Acc:S000001928]
YMR315W-A	7.05076	1.83189	1.39351	2.62717	4.20229e-11	1.22963e-10	/	Putative protein of unknown function [Source:SGD;Acc:S000028697]
YML116W-A	3.83432	0.811184	1.71554	3.2842	1.01509e-10	2.92424e-10	/	Putative protein of unknown function [Source:SGD;Acc:S000004586]
YGR204C-A	1.50236	0.0806412	3.53275	11.5735	1.67128e-10	4.76126e-10	/	Putative protein of unknown function; identified by gene-trapping, microarray-based expression analysis, and genome-wide homology searching [Source:SGD;Acc:S000028640]
YJL170C	10.0157	3.47855	1.02029	2.02833	1.72925e-10	4.92431e-10	ASG7	Protein that regulates signaling from G protein beta subunit Ste4p; contributes to relocalization of Ste4p within the cell; specific to a-cells and induced by alpha-factor [Source:SGD;Acc:S000003706]
YMR173W-A	4.46619	0.947797	1.67948	3.20313	2.11362e-10	5.98575e-10	/	Dubious open reading frame; unlikely to encode a functional protein, based on available experimental and comparative sequence data; overlaps the verified gene DDR48/YML173W [Source:SGD;Acc:S000004785]
YML094W	7.80855	2.62318	1.0648	2.09189	2.98466e-10	8.3851e-10	GIM5	Subunit of the heterohexameric cochaperone prefoldin complex; prefoldin binds specifically to cytosolic chaperonin and transfers target proteins to it; prefoldin complex also localizes to chromatin of actively transcribed genes in the nucleus and facilitates transcriptional elongation [Source:SGD;Acc:S000004559]
YMR151W	5.90704	1.84587	1.16274	2.23883	2.53817e-09	6.80507e-09	YIM2	Dubious open reading frame; unlikely to encode a functional protein, based on available experimental and comparative sequence data; not conserved in closely related Saccharomyces species; 5% of ORF overlaps the verified gene IMP1 [Source:SGD;Acc:S000004759]
YDR042C	8.27069	2.82239	1.01928	2.02691	3.36666e-09	8.96881e-09	/	Putative protein of unknown function; expression is increased in ssu72-ts69 mutant [Source:SGD;Acc:S000002449]
YDL114W	5.89525	1.94861	1.07675	2.10927	2.25254e-08	5.72068e-08	/	Putative short-chain dehydrogenase/reductase; YDL114W is not an essential gene [Source:SGD;Acc:S000002272]
YER147C-A	5.78112	1.84993	1.11423	2.16479	3.03053e-08	7.62417e-08	/	Dubious open reading frame; unlikely to encode a functional protein, based on available experimental and comparative sequence data; overlaps ORF SPT15/YER148W [Source:SGD;Acc:S000028759]
YML034C-A	0.992364	0.041609	3.83345	14.2555	3.71398e-08	9.28425e-08	/	Dubious open reading frame; unlikely to encode a functional protein, based on available experimental and comparative sequence data; overlaps ORF SRC1/YML034W [Source:SGD;Acc:S000004499]
YDR220C	3.7095	1.01517	1.37067	2.58591	5.57893e-08	1.37663e-07	/	Dubious open reading frame; unlikely to encode a functional protein, based on available experimental and comparative sequence data; null mutant exhibits synthetic phenotype with alpha-synuclein [Source:SGD;Acc:S000002628]
YKR034W	2.52712	0.56153	1.65988	3.15991	6.29758e-08	1.54939e-07	DAL80	Negative regulator of genes in multiple nitrogen degradation pathways; expression is regulated by nitrogen levels and by Gln3p; member of the GATA-binding family, forms homodimers and heterodimers with Gzf3p; DAL80 has a paralog, GZF3, that arose from the whole genome duplication [Source:SGD;Acc:S000001742]
YCL023C	2.45679	0.542014	1.6779	3.19963	7.1125e-08	1.74539e-07	/	Dubious open reading frame; unlikely to encode a functional protein, based on available experimental and comparative sequence data; partially overlaps verified ORF KCC4 [Source:SGD;Acc:S000000528]
YHR184W	5.10359	1.66398	1.0983	2.14102	1.08446e-07	2.6409e-07	SSP1	Protein involved in the control of meiotic nuclear division; also involved in the coordination of meiosis with spore formation; transcription is induced midway through meiosis [Source:SGD;Acc:S000001227]
YOR072W-A	2.50761	0.595409	1.54298	2.91395	4.47968e-07	1.04965e-06	/	Dubious open reading frame; unlikely to encode a functional protein, based on available experimental and comparative sequence data; partially overlaps the uncharacterized ORF YOR072W; originally identified by fungal homology and RT-PCR [Source:SGD;Acc:S000028582]
YNR001W-A	1.78699	0.343178	1.85104	3.60761	5.32875e-07	1.24294e-06	/	Dubious open reading frame unlikely to encode a functional protein; identified by homology [Source:SGD;Acc:S000007625]
YBR200W-A	3.30739	0.990503	1.23112	2.3475	8.48368e-07	1.95499e-06	/	Putative protein of unknown function; identified by fungal homology and RT-PCR [Source:SGD;Acc:S000028535]
YMR057C	2.63134	0.661687	1.47217	2.77439	1.25175e-06	2.84922e-06	/	Dubious open reading frame; unlikely to encode a functional protein, based on available experimental and comparative sequence data; partially overlaps verified ORF AAC1 [Source:SGD;Acc:S000004661]
YMR294W-A	3.17998	0.978717	1.20854	2.31104	6.00508e-06	1.3107e-05	/	Dubious open reading frame; unlikely to encode a functional protein, based on available experimental and comparative sequence data; substantially overlaps YMR295C; deletion causes sensitivity to unfolded protein response-inducing agents [Source:SGD;Acc:S000004909]
YBL100W-C	3.15641	1.0126	1.12821	2.18587	1.07697e-05	2.30996e-05	/	Putative protein of unknown function; identified by gene-trapping, microarray-based expression analysis, and genome-wide homology searching [Source:SGD;Acc:S000028598]
YPR150W	5.26783	1.45188	1.38376	2.60948	5.62853e-05	0.000114801	/	Dubious open reading frame; unlikely to encode a functional protein, based on available experimental and comparative sequence data; partially overlaps the verified gene SUE1/YPR151C [Source:SGD;Acc:S000006354]
YLR013W	0.909146	0.12998	2.25707	4.78019	6.02734e-05	0.000122785	GAT3	Protein containing GATA family zinc finger motifs; involved in spore wall assembly; sequence similarity to GAT4, and the double mutant gat3 gat4 exhibits reduced dityrosine fluorescence relative to the single mutants [Source:SGD;Acc:S000004003]
YOR214C	1.95343	0.597986	1.17637	2.26008	0.000387314	0.00073342	SPR2	Putative spore wall protein; expression increases during sporulation; not an essential gene; YOR214C has a paralog, SPO19, that arose from the whole genome duplication [Source:SGD;Acc:S000005740]
YER165C-A	2.66741	0.911341	1.00838	2.01165	0.000444298	0.000837769	/	Dubious open reading frame; unlikely to encode a functional protein, based on available experimental and comparative sequence data; overlaps the verified gene DNF1/YER166W [Source:SGD;Acc:S000028762]
YFL063W	1.14701	0.282053	1.49787	2.82425	0.00055209	0.0010277	/	Dubious open reading frame; unlikely to encode a functional protein, based on available experimental and comparative sequence data [Source:SGD;Acc:S000001831]
YBR126W-A	2.73002	0.917974	1.00521	2.00723	0.000596307	0.00110667	/	Protein of unknown function; identified by gene-trapping, microarray analysis, and genome-wide homology searches; mRNA identified as translated by ribosome profiling data; partially overlaps the dubious ORF YBR126W-B [Source:SGD;Acc:S000028600]
YAL018C	1.73617	0.558953	1.11232	2.16193	0.000683309	0.00125831	LDS1	Protein Involved in spore wall assembly; localizes to lipid droplets found on or outside of the prospore membrane; shares similarity with Lds2p and Rrt8p, and a strain mutant for all 3 genes exhibits reduced dityrosine fluorescence relative to the single mutants [Source:SGD;Acc:S000000016]
YIR040C	3.01612	0.973564	1.13394	2.19457	0.000724348	0.00133169	/	Dubious open reading frame; unlikely to encode a functional protein, based on available experimental and comparative sequence data [Source:SGD;Acc:S000001479]
YML057C-A	1.30057	0.365271	1.3079	2.47582	0.000943365	0.00171736	/	Dubious open reading frame; unlikely to encode a functional protein, based on available experimental and comparative sequence data; overlaps the verified gene CMP2/YML057W [Source:SGD;Acc:S000004522]
YOR139C	0.342081	0.0220928	3.15534	8.90949	0.00113801	0.00205548	/	Dubious open reading frame; unlikely to encode a functional protein, based on available experimental and comparative sequence data; partially overlaps the verified ORF SFL1/YOR140W [Source:SGD;Acc:S000005665]
YDR014W-A	0.786896	0.176743	1.6602	3.1606	0.00169619	0.00300288	HED1	Meiosis-specific protein; down-regulates Rad51p-mediated mitotic recombination when the meiotic recombination machinery is impaired; prevents the recruitment of Rad54p to site-specific DNA double-strand breaks in vivo; early meiotic gene, transcribed specifically during meiotic prophase [Source:SGD;Acc:S000113613]
YMR325W	0.602042	0.105311	1.88738	3.69962	0.00331076	0.00566495	PAU19	Protein of unknown function; member of the seripauperin multigene family encoded mainly in subtelomeric regions [Source:SGD;Acc:S000004944]
YNL114C	0.188529	0	4.39208	20.9966	0.00839332	0.013723	/	Dubious open reading frame; unlikely to encode a functional protein, based on available experimental and comparative sequence data; completely overlaps the verified ORF RPC19/YNL113W, an RNA polymerase subunit [Source:SGD;Acc:S000005058]
YPR100W	1.05607	0.343178	1.09802	2.1406	0.00862096	0.0140677	MRPL51	Mitochondrial ribosomal protein of the large subunit [Source:SGD;Acc:S000006304]
YOR053W	0.39142	0.0662785	1.9703	3.9185	0.0134237	0.0213579	/	Dubious open reading frame; unlikely to encode a functional protein, based on available experimental and comparative sequence data; partially overlaps the verified gene VHS3/YOR054C [Source:SGD;Acc:S000005579]
YEL050W-A	0.280956	0.0220928	2.88191	7.37127	0.0143578	0.0227521	/	Dubious open reading frame unlikely to encode a functional protein; identified by fungal homology and RT-PCR [Source:SGD;Acc:S000028545]
YFL012W-A	0.336928	0.0441857	2.33137	5.03283	0.014369	0.0227645	/	Dubious open reading frame; unlikely to encode a functional protein, based on available experimental and comparative sequence data; overlaps the verified gene IES1/YFL013C [Source:SGD;Acc:S000002964]
YDR509W	0.158706	0	4.22679	18.7236	0.0164787	0.0258985	/	Dubious open reading frame; unlikely to encode a functional protein, based on available experimental and comparative sequence data [Source:SGD;Acc:S000002917]
YLR437C-A	0.733501	0.213198	1.23213	2.34914	0.0183798	0.0286641	/	Dubious open reading frame; unlikely to encode a functional protein, based on available experimental and comparative sequence data; partially overlaps the verified ORF CAR2/YLR438W [Source:SGD;Acc:S000028684]
YBL109W	0.361597	0.0662785	1.89198	3.71144	0.0213062	0.0329439	/	Dubious open reading frame; unlikely to encode a functional protein, based on available experimental and comparative sequence data [Source:SGD;Acc:S000002150]
YML012C-A	0.322565	0.041609	2.24595	4.74349	0.0232582	0.0357227	/	Dubious open reading frame; unlikely to encode a functional protein, based on available experimental and comparative sequence data; partially overlaps the verified gene SEL1 [Source:SGD;Acc:S000004474]
YMR316C-A	0.701101	0.208045	1.18309	2.27062	0.0314326	0.0475468	/	Protein of unknown function; mRNA identified as translated by ribosome profiling data; overlaps the verified gene DIA1/YMR316W [Source:SGD;Acc:S000004933]

## Sheet: mRIrrEvsmR416_down_FAP
Table S1. Outline of the differentially expressed genes in treated BY4742/IrrE strain compared with treated BY4742/pRS416 strain but not in untreated BY4742/IrrE strain compared with untreated BY4742/pRS416 strain (log2foldchange>1.0 and p value<0.05)
Significantly Down-regulated Genes
GeneID	Readcount_mRPprI	Readcount_mR416	log2FoldChange	FoldChange	pval	padj	gene name	gene description
YAL005C	3398.9	7030.6	-1.56374	0.338273	0	0	SSA1	ATPase involved in protein folding and NLS-directed nuclear transport; member of HSP70 family; forms chaperone complex with Ydj1p; localized to nucleus, cytoplasm, and cell wall; 98% identical with paralog Ssa2p, but subtle differences between the two proteins provide functional specificity with respect to propagation of yeast [URE3] prions and vacuolar-mediated degradations of gluconeogenesis en…
YBR092C	29.5573	117.184	-2.50942	0.175627	0	0	PHO3	Constitutively expressed acid phosphatase similar to Pho5p; brought to the cell surface by transport vesicles; hydrolyzes thiamin phosphates in the periplasmic space, increasing cellular thiamin uptake; expression is repressed by thiamin [Source:SGD;Acc:S000000296]
YBR098W	33.0289	209.471	-3.18241	0.110154	0	0	MMS4	Subunit of structure-specific Mms4p-Mus81p endonuclease; cleaves branched DNA; involved in recombination, DNA repair, and joint molecule formation/resolution during meiotic recombination; phosphorylation of the non-catalytic subunit Mms4p by Cdc28p and Cdc5p during mitotic cell cycle activates the function of Mms4p-Mus81p [Source:SGD;Acc:S000000302]
YBR101C	1230.38	3170.29	-1.8841	0.270913	0	0	FES1	Hsp70 (Ssa1p) nucleotide exchange factor; required for the release of misfolded proteins from the Hsp70 system to the Ub-proteasome machinery for destruction; cytosolic homolog of Sil1p, which is the nucleotide exchange factor for BiP (Kar2p) in the endoplasmic reticulum; protein abundance increases in response to DNA replication stress [Source:SGD;Acc:S000000305]
YCL014W	29.8317	93.8988	-2.16943	0.222298	0	0	BUD3	Protein involved in bud-site selection; required for axial budding pattern; localizes with septins to bud neck in mitosis and may constitute an axial landmark for next round of budding [Source:SGD;Acc:S000000520]
YCL030C	315.161	656.859	-1.57795	0.334957	0	0	HIS4	Multifunctional enzyme containing phosphoribosyl-ATP pyrophosphatase; phosphoribosyl-AMP cyclohydrolase, and histidinol dehydrogenase activities; catalyzes the second, third, ninth and tenth steps in histidine biosynthesis [Source:SGD;Acc:S000000535]
YCR020C	26.1929	277.978	-3.9197	0.0660774	0	0	PET18	Protein of unknown function; has weak similarity to proteins involved in thiamin metabolism; expression is induced in the absence of thiamin [Source:SGD;Acc:S000000613]
YDR222W	247.753	567.93	-1.71541	0.304517	0	0	/	Protein of unknown function; green fluorescent protein (GFP)-fusion protein localizes to the cytoplasm in a punctate pattern; YDR222W has a paralog, YLR225C, that arose from the whole genome duplication [Source:SGD;Acc:S000002630]
YDR438W	42.9341	174.797	-2.54406	0.17146	0	0	THI74	Mitochondrial transporter repressible by thiamine; THI74 has a paralog, YML018C, that arose from the whole genome duplication; shows sequence homology to human gene SLC35F3, a thiamine transporter implicated in hypertension [Source:SGD;Acc:S000002846]
YER053C-A	2238.85	6877.2	-2.13324	0.227946	0	0	/	Protein of unknown function; green fluorescent protein (GFP)-fusion protein localizes to the endoplasmic reticulum; protein abundance increases in response to DNA replication stress [Source:SGD;Acc:S000007523]
YER060W-A	32.6081	117.047	-2.36176	0.194553	0	0	FCY22	Putative purine-cytosine permease; very similar to Fcy2p but cannot substitute for its function [Source:SGD;Acc:S000002958]
YGL116W	53.6675	190.584	-2.35031	0.196104	0	0	CDC20	Activator of anaphase-promoting complex/cyclosome (APC/C); APC/C is required for metaphase/anaphase transition; directs ubiquitination of mitotic cyclins, Pds1p, and other anaphase inhibitors; cell-cycle regulated; potential Cdc28p substrate; relative distribution to the nucleus increases upon DNA replication stress [Source:SGD;Acc:S000003084]
YGL157W	86.5348	293.765	-2.28261	0.205525	0	0	ARI1	NADPH-dependent aldehyde reductase; utilizes aromatic and alophatic aldehyde substrates; member of the short-chain dehydrogenase/reductase superfamily [Source:SGD;Acc:S000003125]
YGL253W	601.578	1832.02	-2.12443	0.229341	0	0	HXK2	Hexokinase isoenzyme 2; catalyzes phosphorylation of glucose in the cytosol; predominant hexokinase during growth on glucose; functions in the nucleus to repress expression of HXK1 and GLK1 and to induce expression of its own gene; antiapoptotic; phosphorylation/dephosphorylation at serine-14 by protein kinase Snf1p and protein phosphatase Glc7p-Reg1p regulates nucleocytoplasmic shuttling of Hxk2…
YGL255W	39.925	188.466	-2.75923	0.147703	0	0	ZRT1	High-affinity zinc transporter of the plasma membrane; responsible for the majority of zinc uptake; transcription is induced under low-zinc conditions by the Zap1p transcription factor [Source:SGD;Acc:S000003224]
YGR142W	1402.46	4048.36	-2.04837	0.241757	0	0	BTN2	v-SNARE binding protein; facilitates specific protein retrieval from a late endosome to the Golgi; modulates arginine uptake, possible role in mediating pH homeostasis between the vacuole and plasma membrane H(+)-ATPase; contributes to prion curing; BTN2 has a paralog, CUR1, that arose from the whole genome duplication [Source:SGD;Acc:S000003374]
YGR144W	405.623	4177.26	-3.88329	0.0677663	0	0	THI4	Thiazole synthase; abundant protein involved in the formation of the thiazole moiety of thiamine during thiamine biosynthesis; acts more as a co-substrate rather than an enzyme by providing the sulphur source for thiazole formation; undergoes a single turnover only; required for mitochondrial genome stability in response to DNA damaging agents [Source:SGD;Acc:S000003376]
YGR234W	218.435	531.791	-1.80474	0.286232	0	0	YHB1	Nitric oxide oxidoreductase; flavohemoglobin involved in nitric oxide detoxification; plays a role in the oxidative and nitrosative stress responses; protein increases in abundance and relocalizes from nucleus to cytoplasmic foci upon DNA replication stress [Source:SGD;Acc:S000003466]
YGR254W	16572.7	32973.7	-1.50827	0.351533	0	0	ENO1	Enolase I, a phosphopyruvate hydratase; catalyzes conversion of 2-phosphoglycerate to phosphoenolpyruvate during glycolysis and the reverse reaction during gluconeogenesis; expression repressed in response to glucose; protein abundance increases in response to DNA replication stress; N-terminally propionylated in vivo; ENO1 has a paralog, ENO2, that arose from the whole genome duplication [Source…
YHR046C	131.931	419.904	-2.19164	0.218903	0	0	INM1	Inositol monophosphatase; involved in biosynthesis of inositol and in phosphoinositide second messenger signaling; INM1 expression increases in the presence of inositol and decreases upon exposure to antibipolar drugs lithium and valproate [Source:SGD;Acc:S000001088]
YHR049W	107.241	243.2	-1.70016	0.307753	0	0	FSH1	Putative serine hydrolase; localizes to both the nucleus and cytoplasm; sequence is similar to S. cerevisiae Fsh2p and Fsh3p and the human candidate tumor suppressor OVCA2 [Source:SGD;Acc:S000001091]
YHR094C	432.025	995.879	-1.72574	0.302343	0	0	HXT1	Low-affinity glucose transporter of the major facilitator superfamily; expression is induced by Hxk2p in the presence of glucose and repressed by Rgt1p when glucose is limiting; HXT1 has a paralog, HXT6, what arose from the whole genome duplication [Source:SGD;Acc:S000001136]
YHR174W	1148.64	4536.92	-2.49981	0.1768	0	0	ENO2	Enolase II, a phosphopyruvate hydratase; catalyzes conversion of 2-phosphoglycerate to phosphoenolpyruvate during glycolysis and the reverse reaction during gluconeogenesis; expression induced in response to glucose; ENO2 has a paralog, ENO1, that arose from the whole genome duplication [Source:SGD;Acc:S000001217]
YHR179W	2886.54	7452.21	-1.88774	0.270231	0	0	OYE2	Conserved NADPH oxidoreductase containing flavin mononucleotide (FMN); responsible for geraniol reduction into citronellol during fermentation; homologous to Oye3p with different ligand binding and catalytic properties; may be involved in sterol metabolism, oxidative stress response, and programmed cell death; protein abundance increases in response to DNA replication stress [Source:SGD;Acc:S0000…
YJL051W	229.982	674.717	-2.07326	0.237621	0	0	IRC8	Bud tip localized protein of unknown function; mRNA is targeted to the bud by a She2p dependent transport system; mRNA is cell cycle regulated via Fkh2p, peaking in G2/M phase; null mutant displays increased levels of spontaneous Rad52p foc [Source:SGD;Acc:S000003587]
YJL217W	265.711	797.816	-2.11104	0.23148	0	0	REE1	Cytoplasmic protein involved in the regulation of enolase (ENO1); mRNA expression is induced by calcium shortage, copper deficiency (via Mac1p) and the presence of galactose (via Gal4p); mRNA expression is also regulated by the cell cycle [Source:SGD;Acc:S000003753]
YJR009C	1935.61	8825.36	-2.70325	0.153546	0	0	TDH2	Glyceraldehyde-3-phosphate dehydrogenase (GAPDH), isozyme 2; involved in glycolysis and gluconeogenesis; tetramer that catalyzes reaction of glyceraldehyde-3-phosphate to 1,3 bis-phosphoglycerate; detected in cytoplasm and cell wall; protein abundance increases in response to DNA replication stress; GAPDH-derived antimicrobial peptides are active against a wide variety of wine-related yeasts and …
YKL070W	70.5697	190.92	-1.95505	0.257911	0	0	/	Putative protein of unknown function; expression induced in cells treated with mycotoxins patulin or citrinin; the authentic, non-tagged protein is detected in highly purified mitochondria in high-throughput studies [Source:SGD;Acc:S000001553]
YKL201C	112.326	242.477	-1.62949	0.323202	0	0	MNN4	Putative positive regulator of mannosylphosphate transferase Mnn6p; involved in mannosylphosphorylation of N-linked oligosaccharides; expression increases in late-logarithmic and stationary growth phases; coding sequence contains length polymorphisms in different strains; MNN4 has a paralog, YJR061W, that arose from the whole genome duplication [Source:SGD;Acc:S000001684]
YKR075C	113.554	376.984	-2.24236	0.211341	0	0	/	Protein of unknown function; similar to Reg1p; expression regulated by glucose and Rgt1p; GFP-fusion protein is induced in response to the DNA-damaging agent MMS; YKR075C has a paralog, YOR062C, that arose from the whole genome duplication [Source:SGD;Acc:S000001783]
YLL024C	1370.11	4235.62	-2.14464	0.226152	0	0	SSA2	ATP-binding protein; involved in protein folding and vacuolar import of proteins; member of heat shock protein 70 (HSP70) family; associated with the chaperonin-containing T-complex; present in the cytoplasm, vacuolar membrane and cell wall; 98% identical with paralog Ssa1p, but subtle differences between the two proteins provide functional specificity with respect to propagation of yeast [URE3] …
YLL056C	602.836	2210.89	-2.39343	0.190329	0	0	/	Putative protein of unknown function; transcription is activated by paralogous transcription factors Yrm1p and Yrr1p and genes involved in pleiotropic drug resistance (PDR); expression is induced in cells treated with the mycotoxin patulin [Source:SGD;Acc:S000003979]
YLR004C	39.918	536.737	-4.27148	0.0517792	0	0	THI73	Putative plasma membrane permease; proposed to be involved in carboxylic acid uptake and repressed by thiamine; substrate of Dbf2p/Mob1p kinase; transcription is altered if mitochondrial dysfunction occurs [Source:SGD;Acc:S000003994]
YLR044C	23775.8	45977.4	-1.46543	0.362127	0	0	PDC1	Major of three pyruvate decarboxylase isozymes; key enzyme in alcoholic fermentation; decarboxylates pyruvate to acetaldehyde; involved in amino acid catabolism; subject to glucose-, ethanol-, and autoregulation; activated by phosphorylation in response to glucose levels; N-terminally propionylated in vivo [Source:SGD;Acc:S000004034]
YLR134W	18533.3	47009.7	-1.85899	0.275669	0	0	PDC5	Minor isoform of pyruvate decarboxylase; key enzyme in alcoholic fermentation, decarboxylates pyruvate to acetaldehyde, regulation is glucose- and ethanol-dependent, repressed by thiamine, involved in amino acid catabolism [Source:SGD;Acc:S000004124]
YLR237W	64.1564	180.129	-2.0089	0.248462	0	0	THI7	Plasma membrane transporter responsible for the uptake of thiamine; contributes to uptake of 5-aminoimidazole-4-carboxamide-1-beta-D-ribofuranoside (acadesine); member of the major facilitator superfamily of transporters; mutation of human ortholog causes thiamine-responsive megaloblastic anemia [Source:SGD;Acc:S000004227]
YLR301W	101.975	553.532	-2.95459	0.128997	0	0	HRI1	Protein of unknown function that interacts with Sec72p and Hrr25p [Source:SGD;Acc:S000004292]
YLR307C-A	14.1884	74.4374	-2.90535	0.133476	0	0	/	Putative protein of unknown function [Source:SGD;Acc:S000028525]
YLR346C	37.9628	275.791	-3.37422	0.0964403	0	0	/	Putative protein of unknown function found in mitochondria; expression is regulated by transcription factors involved in pleiotropic drug resistance, Pdr1p and Yrr1p; not an essential gene; YLR346C has a paralog, YGR035C, that arose from the whole genome duplication [Source:SGD;Acc:S000004338]
YMR096W	299.831	710.433	-1.76789	0.293638	0	0	SNZ1	Protein involved in vitamin B6 biosynthesis; member of a stationary phase-induced gene family; coregulated with SNO1; interacts with Sno1p and with Yhr198p, perhaps as a multiprotein complex containing other Snz and Sno proteins [Source:SGD;Acc:S000004702]
YMR101C	70.7248	183.269	-1.89178	0.269474	0	0	SRT1	Cis-prenyltransferase; involved in synthesis of long-chain dolichols (19-22 isoprene units; as opposed to Rer2p which synthesizes shorter-chain dolichols); localizes to lipid bodies; transcription is induced during stationary phase [Source:SGD;Acc:S000004707]
YNL117W	32.9259	249.937	-3.44095	0.0920812	0	0	MLS1	Malate synthase, enzyme of the glyoxylate cycle; involved in utilization of non-fermentable carbon sources; expression is subject to carbon catabolite repression; localizes in peroxisomes during growth on oleic acid, otherwise cytosolic; can accept butyryl-CoA as acyl-CoA donor in addition to traditional substrate acetyl-CoA [Source:SGD;Acc:S000005061]
YOL055C	86.1567	266.625	-2.15006	0.225302	0	0	THI20	Trifunctional enzyme of thiamine biosynthesis, degradation and salvage; has hydroxymethylpyrimidine (HMP) kinase, HMP-phosphate (HMP-P) kinase and thiaminase activities; member of a gene family with THI21 and THI22; HMP and HMP-P kinase activity redundant with Thi21p [Source:SGD;Acc:S000005416]
YOL140W	57.1738	245.175	-2.61961	0.162712	0	0	ARG8	Acetylornithine aminotransferase; catalyzes the fourth step in the biosynthesis of the arginine precursor ornithine [Source:SGD;Acc:S000005500]
YOR100C	48.7208	159.441	-2.23144	0.212946	0	0	CRC1	Mitochondrial inner membrane carnitine transporter; required for carnitine-dependent transport of acetyl-CoA from peroxisomes to mitochondria during fatty acid beta-oxidation [Source:SGD;Acc:S000005626]
YOR143C	9.10544	86.3659	-3.76585	0.0735135	0	0	THI80	Thiamine pyrophosphokinase; phosphorylates thiamine to produce the coenzyme thiamine pyrophosphate (thiamine diphosphate) [Source:SGD;Acc:S000005669]
YOR382W	130.027	287.62	-1.66159	0.31609	0	0	FIT2	Mannoprotein that is incorporated into the cell wall; incorporated via a glycosylphosphatidylinositol (GPI) anchor; involved in the retention of siderophore-iron in the cell wall [Source:SGD;Acc:S000005909]
YPL095C	94.8482	364.905	-2.46343	0.181315	0	0	EEB1	Acyl-coenzymeA:ethanol O-acyltransferase; responsible for the major part of medium-chain fatty acid ethyl ester biosynthesis during fermentation; possesses short-chain esterase activity; may be involved in lipid metabolism and detoxification; EEB1 has a paralog, EHT1, that arose from the whole genome duplication [Source:SGD;Acc:S000006016]
YPL214C	111.902	414.109	-2.40867	0.188329	0	0	THI6	Thiamine-phosphate diphosphorylase and hydroxyethylthiazole kinase; required for thiamine biosynthesis; GFP-fusion protein localizes to the cytoplasm in a punctate pattern [Source:SGD;Acc:S000006135]
YPL240C	4153.47	8911.33	-1.62061	0.325199	0	0	HSP82	Hsp90 chaperone; redundant in function with Hsc82p; required for pheromone signaling, negative regulation of Hsf1p; docks with Tom70p for mitochondrial preprotein delivery; promotes telomerase DNA binding, nucleotide addition; protein abundance increases in response to DNA replication stress; contains two acid-rich unstructured regions that promote solubility of chaperone-substrate complexes; HSP…
YPL250C	355.643	1525.25	-2.61902	0.162778	0	0	ICY2	Protein of unknown function; mobilized into polysomes upon a shift from a fermentable to nonfermentable carbon source; potential Cdc28p substrate; ICY2 has a paralog, ICY1, that arose from the whole genome duplication [Source:SGD;Acc:S000006171]
YPR002W	32.7097	115.352	-2.33955	0.197571	0	0	PDH1	Putative 2-methylcitrate dehydratase; mitochondrial protein that participates in respiration; induced by diauxic shift; homologous to E. coli PrpD, may take part in the conversion of 2-methylcitrate to 2-methylisocitrate [Source:SGD;Acc:S000006206]
YPR036W-A	7560.47	23130.5	-2.12867	0.228669	0	0	SPO24	Small (67 amino acids) protein involved in sporulation; localizes to the prospore membrane; phosphorylated during meiosis; a longer, 5'-extended mRNA is also transcribed beginning in mid-meiosis, regulated by two MSEs (middle sporulation elements), and includes an uORF of 15 codons in its 5'-UTR; evidence transcription is regulated by Pdr1p [Source:SGD;Acc:S000028425]
YPR167C	100.605	299.35	-2.09445	0.234158	0	0	MET16	3'-phosphoadenylsulfate reductase; reduces 3'-phosphoadenylyl sulfate to adenosine-3',5'-bisphosphate and free sulfite using reduced thioredoxin as cosubstrate, involved in sulfate assimilation and methionine metabolism [Source:SGD;Acc:S000006371]
YDL131W	65.7305	167.843	-1.87379	0.272856	5.55694791743396e-316	3.44324958004224e-314	LYS21	Homocitrate synthase isozyme; catalyzes the condensation of acetyl-CoA and alpha-ketoglutarate to form homocitrate, which is the first step in the lysine biosynthesis pathway; LYS21 has a paralog, LYS20, that arose from the whole genome duplication [Source:SGD;Acc:S000002289]
YDL171C	180.047	436.741	-1.79852	0.28747	8.62597134602621e-314	5.29587158235102e-312	GLT1	NAD(+)-dependent glutamate synthase (GOGAT); synthesizes glutamate from glutamine and alpha-ketoglutarate; with Gln1p, forms the secondary pathway for glutamate biosynthesis from ammonia; expression regulated by nitrogen source; assembles into filaments as cells approach stationary phase and under cytosolic acidification and starvation conditions [Source:SGD;Acc:S000002330]
YKL060C	7489.4	13562.9	-1.37203	0.386347	1.38962837801392e-310	0	FBA1	Fructose 1,6-bisphosphate aldolase; required for glycolysis and gluconeogenesis; catalyzes conversion of fructose 1,6 bisphosphate to glyceraldehyde-3-P and dihydroxyacetone-P; locates to mitochondrial outer surface upon oxidative stress; N-terminally propionylated in vivo [Source:SGD;Acc:S000001543]
YCR005C	1226.08	2172.28	-1.3433	0.394118	6.34793e-303	3.6308e-301	CIT2	Citrate synthase; catalyzes the condensation of acetyl coenzyme A and oxaloacetate to form citrate, peroxisomal isozyme involved in glyoxylate cycle; expression is controlled by Rtg1p and Rtg2p transcription factors; CIT2 has a paralog, CIT1, that arose from the whole genome duplication [Source:SGD;Acc:S000000598]
YDR527W	70.9988	196.271	-1.98883	0.251943	6.36829e-289	3.46476e-287	RBA50	Protein involved in transcription; interacts with RNA polymerase II subunits Rpb2p, Rpb3, and Rpb11p; has similarity to human RPAP1 [Source:SGD;Acc:S000002935]
YOL058W	482.139	982.004	-1.54372	0.342999	7.527e-284	3.93521e-282	ARG1	Arginosuccinate synthetase; catalyzes the formation of L-argininosuccinate from citrulline and L-aspartate in the arginine biosynthesis pathway; potential Cdc28p substrate [Source:SGD;Acc:S000005419]
YIL116W	83.1151	184.521	-1.66954	0.314353	7.44271e-281	3.83128e-279	HIS5	Histidinol-phosphate aminotransferase; catalyzes the seventh step in histidine biosynthesis; responsive to general control of amino acid biosynthesis; mutations cause histidine auxotrophy and sensitivity to Cu, Co, and Ni salts [Source:SGD;Acc:S000001378]
YGL134W	862.388	1716.2	-1.51162	0.350717	9.61159e-269	4.66092e-267	PCL10	Pho85p cyclin; recruits, activates, and targets Pho85p cyclin-dependent protein kinase to its substrate; PCL10 has a paralog, PCL8, that arose from the whole genome duplication [Source:SGD;Acc:S000003102]
YBR240C	22.7235	70.1289	-2.14738	0.225722	4.85044e-261	2.23856e-259	THI2	Transcriptional activator of thiamine biosynthetic genes; interacts with regulatory factor Thi3p to control expression of thiamine biosynthetic genes with respect to thiamine availability; acts together with Pdc2p to respond to thiaminediphosphate demand, possibly as related to carbon source availability; zinc finger protein of the Zn(II)2Cys6 type [Source:SGD;Acc:S000000444]
YDL080C	48.9141	105.613	-1.62688	0.323787	9.07824e-255	4.07729e-253	THI3	Regulatory protein that binds Pdc2p and Thi2p transcription factors; activates thiamine biosynthesis transcription factors Pdc2p and Thi2p by binding to them, but releases and de-activates them upon binding to thiamine pyrophosphate (TPP), the end product of the pathway; has similarity to decarboxylases but enzymatic activity is not detected [Source:SGD;Acc:S000002238]
YOR328W	64.4208	152.995	-1.77279	0.292642	1.75841e-252	7.84486e-251	PDR10	ATP-binding cassette (ABC) transporter; multidrug transporter involved in the pleiotropic drug resistance network; regulated by Pdr1p and Pdr3p [Source:SGD;Acc:S000005855]
YDR098C	64.1376	131.713	-1.56001	0.33915	6.90587e-252	3.06054e-250	GRX3	Glutathione-dependent oxidoreductase; hydroperoxide and superoxide-radical responsive; monothiol glutaredoxin subfamily member along with Grx4p and Grx5p; protects cells from oxidative damage; with Grx4p, binds to Aft1p in iron-replete conditions, promoting its dissociation from promoters; evidence exists indicating that the translation start site is not Met1 as currently annotated, but rather Me…
YBR249C	149.288	261.431	-1.32673	0.39867	3.17773e-245	1.37196e-243	ARO4	3-deoxy-D-arabino-heptulosonate-7-phosphate (DAHP) synthase; catalyzes the first step in aromatic amino acid biosynthesis and is feedback-inhibited by tyrosine or high concentrations of phenylalanine or tryptophan; relative distribution to the nucleus increases upon DNA replication stress [Source:SGD;Acc:S000000453]
YNL231C	1003.37	1548.97	-1.14543	0.452056	8.25949e-244	3.54311e-242	PDR16	Phosphatidylinositol transfer protein (PITP); controlled by the multiple drug resistance regulator Pdr1p; localizes to lipid particles and microsomes; controls levels of various lipids, may regulate lipid synthesis; homologous to Pdr17p; protein abundance increases in response to DNA replication stress [Source:SGD;Acc:S000005175]
YDR214W	125.643	221.676	-1.33955	0.395143	1.21854e-240	5.16106e-239	AHA1	Co-chaperone that binds Hsp82p and activates its ATPase activity; plays a role in determining prion variants; similar to Hch1p; expression is regulated by stresses such as heat shock; protein abundance increases in response to DNA replication stress [Source:SGD;Acc:S000002622]
YHR162W	822.292	1961.98	-1.77506	0.292182	1.98074e-240	8.33657e-239	MPC2	Highly conserved subunit of the mitochondrial pyruvate carrier; a mitochondrial inner membrane complex comprised of Mpc1p and either Mpc2p or Mpc3p mediates mitochondrial pyruvate uptake; more highly expressed in glucose-containing minimal medium than in lactate-containing medium; MPC2 has a paralog, FMP43, that arose from the whole genome duplication [Source:SGD;Acc:S000001205]
YOL078W	65.9007	149.019	-1.6918	0.30954	2.26993e-240	9.494e-239	AVO1	Component of a membrane-bound complex containing the Tor2p kinase; contains Tor2p kinase and other proteins; may have a role in regulation of cell growth [Source:SGD;Acc:S000005438]
YJL050W	88.6628	169.256	-1.45167	0.365598	7.71313e-235	3.10941e-233	MTR4	ATP-dependent 3'-5' RNA helicase of the DExD/H family; involved in nuclear RNA processing and degradation both as a component of TRAMP complex and in TRAMP-independent processes; TRAMP unwinds RNA duplexes, with Mtr4p unwinding activity stimulated by Pap2p/Air2p but not dependent on ongoing polyadenylation; contains an arch domain, with two coiled-coil arms/stalks and a globular fist/KOW domain, …
YEL077C	30.6594	101.073	-2.25442	0.20958	1.71711e-228	6.71984e-227	/	Helicase-like protein encoded within the telomeric Y' element [Source:SGD;Acc:S000006409]
YJL218W	8.8775	36.0511	-2.54473	0.17138	8.90137e-227	3.46325e-225	/	Putative acetyltransferase; similar to bacterial galactoside O-acetyltransferases; induced by oleate in an OAF1/PIP2-dependent manner; promoter contains an oleate response element consensus sequence; non-essential gene [Source:SGD;Acc:S000003754]
YGL188C-A	26.5677	75.1245	-2.00988	0.248294	7.75559e-226	3.00002e-224	/	Putative protein of unknown function [Source:SGD;Acc:S000028635]
YDR345C	6323.3	14039.3	-1.66642	0.315034	8.3449e-218	3.11978e-216	HXT3	Low affinity glucose transporter of the major facilitator superfamily; expression is induced in low or high glucose conditions; HXT3 has a paralog, HXT5, that arose from the whole genome duplication [Source:SGD;Acc:S000002753]
YPL258C	23.8502	56.9025	-1.77258	0.292684	4.23725e-217	1.56661e-215	THI21	Hydroxymethylpyrimidine (HMP) and HMP-phosphate kinase; involved in thiamine biosynthesis; member of a gene family with THI20 and THI22; functionally redundant with Thi20p [Source:SGD;Acc:S000006179]
YDL182W	867.143	1582.53	-1.391	0.3813	8.10609e-217	2.98055e-215	LYS20	Homocitrate synthase isozyme; catalyzes the condensation of acetyl-CoA and alpha-ketoglutarate to form homocitrate, which is the first step in the lysine biosynthesis pathway; LYS20 has a paralog, LYS21, that arose from the whole genome duplication [Source:SGD;Acc:S000002341]
YBR097W	17.1659	65.2419	-2.43714	0.184649	9.73465e-216	3.52131e-214	VPS15	Serine/threonine protein kinase involved in vacuolar protein sorting; functions as a membrane-associated complex with Vps34p; active form recruits Vps34p to the Golgi membrane; interacts with the GDP-bound form of Gpa1p; myristoylated; a fraction is localized, with Vps34p, to nuclear pores at nucleus-vacuole junctions and may facilitate transcription elongation for genes positioned at the nuclear…
YER131W	189.285	337.653	-1.35117	0.391975	1.07431e-213	3.8652e-212	RPS26B	Protein component of the small (40S) ribosomal subunit; homologous to mammalian ribosomal protein S26, no bacterial homolog; RPS26B has a paralog, RPS26A, that arose from the whole genome duplication [Source:SGD;Acc:S000000933]
YDR158W	231.372	400.872	-1.31059	0.403155	2.83803e-212	1.00487e-210	HOM2	Aspartic beta semi-aldehyde dehydrogenase; catalyzes the second step in the common pathway for methionine and threonine biosynthesis; expression regulated by Gcn4p and the general control of amino acid synthesis [Source:SGD;Acc:S000002565]
YGR211W	864.954	1357.24	-1.17159	0.443932	1.10119e-211	3.8785e-210	ZPR1	Essential protein with two zinc fingers; present in the nucleus of growing cells but relocates to the cytoplasm in starved cells via a process mediated by Cpr1p; binds to translation elongation factor eEF-1 (Tef1p); relative distribution to the nucleus increases upon DNA replication stress [Source:SGD;Acc:S000003443]
YEL071W	553.996	835.471	-1.11216	0.462602	1.31876e-202	4.47977e-201	DLD3	D-lactate dehydrogenase; part of the retrograde regulon which consists of genes whose expression is stimulated by damage to mitochondria and reduced in cells grown with glutamate as the sole nitrogen source, located in the cytoplasm [Source:SGD;Acc:S000000797]
YAR042W	177.148	287.961	-1.22338	0.428277	9.67713e-199	3.22186e-197	SWH1	Protein similar to mammalian oxysterol-binding protein; contains ankyrin repeats; localizes to the Golgi and the nucleus-vacuole junction; SWH1 has a paralog, OSH2, that arose from the whole genome duplication [Source:SGD;Acc:S000000081]
YDL037C	164.343	280.331	-1.28851	0.409373	2.13559e-198	7.07494e-197	BSC1	Protein of unconfirmed function; similar to cell surface flocculin Flo11p; ORF exhibits genomic organization compatible with a translational readthrough-dependent mode of expression [Source:SGD;Acc:S000002195]
YDR524C-B	2495.67	4396.56	-1.33112	0.39746	1.40791e-196	4.55155e-195	/	Putative protein of unknown function; YDR524C-B has a paralog, YCL048W-A, that arose from the whole genome duplication [Source:SGD;Acc:S000028739]
YDL039C	385.518	602.974	-1.1667	0.445438	5.92282e-194	1.90555e-192	PRM7	Pheromone-regulated protein; predicted to have one transmembrane segment; promoter contains Gcn4p binding elements [Source:SGD;Acc:S000002197]
YNL220W	146.442	258.583	-1.33838	0.395464	7.51513e-194	2.40628e-192	ADE12	Adenylosuccinate synthase; catalyzes the first step in synthesis of adenosine monophosphate from inosine 5'monophosphate during purine nucleotide biosynthesis; exhibits binding to single-stranded autonomously replicating (ARS) core sequence [Source:SGD;Acc:S000005164]
YOL014W	25.4711	70.6853	-1.99418	0.251011	3.97075e-192	1.26534e-190	/	Putative protein of unknown function [Source:SGD;Acc:S000005374]
YDR127W	308.051	541.693	-1.33596	0.396129	9.91376e-192	3.14421e-190	ARO1	Pentafunctional arom protein; catalyzes steps 2 through 6 in the biosynthesis of chorismate, which is a precursor to aromatic amino acids [Source:SGD;Acc:S000002534]
YDR400W	48.7245	116.267	-1.77445	0.292306	2.28768e-191	7.22131e-190	URH1	Uridine nucleosidase (uridine-cytidine N-ribohydrolase); cleaves N-glycosidic bonds in nucleosides; involved in the pyrimidine salvage and nicotinamide riboside salvage pathways [Source:SGD;Acc:S000002808]
YLR216C	625.424	931.792	-1.09293	0.468807	8.05153e-189	2.49448e-187	CPR6	Peptidyl-prolyl cis-trans isomerase (cyclophilin); catalyzes the cis-trans isomerization of peptide bonds N-terminal to proline residues; plays a role in determining prion variants; binds to Hsp82p and contributes to chaperone activity; protein abundance increases in response to DNA replication stress [Source:SGD;Acc:S000004206]
YHR033W	59.6729	140.696	-1.76544	0.294137	2.09254e-188	6.45312e-187	/	Putative protein of unknown function; epitope-tagged protein localizes to the cytoplasm; YHR033W has a paralog, PRO1, that arose from the whole genome duplication [Source:SGD;Acc:S000001075]
YDR344C	18.5669	50.0902	-1.95717	0.257534	3.61152e-188	1.10864e-186	/	Dubious open reading frame; unlikely to encode a functional protein, based on available experimental and comparative sequence data [Source:SGD;Acc:S000002752]
YKL120W	215.039	332.282	-1.1466	0.451687	6.1852e-188	1.89002e-186	OAC1	Mitochondrial inner membrane transporter; transports oxaloacetate, sulfate, thiosulfate, and isopropylmalate; member of the mitochondrial carrier family [Source:SGD;Acc:S000001603]
YDR037W	229.969	351.74	-1.12919	0.457174	4.63532e-187	1.40998e-185	KRS1	Lysyl-tRNA synthetase [Source:SGD;Acc:S000002444]
YGL196W	163.381	280.121	-1.29747	0.406838	1.49326e-186	4.52168e-185	DSD1	D-serine dehydratase (aka D-serine ammonia-lyase); converts D-serine to pyruvate and ammonia by a reaction dependent on pyridoxal 5'-phosphate and zinc; may play a role in D-serine detoxification; L-serine is not a substrate [Source:SGD;Acc:S000003164]
YHR054C	32.5779	75.098	-1.71428	0.304756	3.47953e-186	1.04888e-184	/	Putative protein of unknown function; partial duplicate of RSC30/YHR056C, truncated remnant of segmental duplication [Source:SGD;Acc:S000001096]
YKR071C	673.219	1101.51	-1.22603	0.427491	4.17596e-186	1.25316e-184	DRE2	Component of the cytosolic Fe-S protein assembly (CIA) machinery; contains an Fe-S cluster that receives electrons from NADPH via the action of Tah18pin an early step in the CIA pathway; ortholog of human Ciapin1; protein abundance increases in response to DNA replication stress [Source:SGD;Acc:S000001779]
YDR128W	59.5035	125.268	-1.59553	0.330901	1.28941e-183	3.80121e-182	MTC5	Subunit of the SEA (Seh1-associated) complex; SEA is a coatomer-related complex that associates dynamically with the vacuole; has N-terminal WD-40 repeats and a C-terminal RING motif; mtc5 is synthetically sick with cdc13-1; relative distribution to vacuolar membrane punctae decreases upon DNA replication stress [Source:SGD;Acc:S000002535]
YBR104W	48.2918	96.5714	-1.51815	0.349134	2.70312e-183	7.9339e-182	YMC2	Putative mitochondrial inner membrane transporter; proposed role in oleate metabolism and glutamate biosynthesis; member of the mitochondrial carrier (MCF) family; YMC2 has a paralog, YMC1, that arose from the whole genome duplication [Source:SGD;Acc:S000000308]
YLR005W	70.242	119.067	-1.27999	0.411799	1.07459e-182	3.1266e-181	SSL1	Subunit of the core form of RNA polymerase transcription factor TFIIH; has both protein kinase and DNA-dependent ATPase/helicase activities; essential for transcription and nucleotide excision repair; interacts with Tfb4p [Source:SGD;Acc:S000003995]
YBL100W-B	9.14963	47.3981	-2.89481	0.134455	9.05291e-181	2.60009e-179	/	Retrotransposon TYA Gag and TYB Pol genes; transcribed/translated as one unit; polyprotein is processed to make a nucleocapsid-like protein (Gag), reverse transcriptase (RT), protease (PR), and integrase (IN); similar to retroviral genes [Source:SGD;Acc:S000002149]
YJL200C	34.261	66.3635	-1.47351	0.360104	2.65648e-179	7.56474e-178	ACO2	Putative mitochondrial aconitase isozyme; similarity to Aco1p, an aconitase required for the TCA cycle; expression induced during growth on glucose, by amino acid starvation via Gcn4p, and repressed on ethanol [Source:SGD;Acc:S000003736]
YNL141W	25.0171	52.8728	-1.59794	0.330349	2.65397e-176	7.46235e-175	AAH1	Adenine deaminase (adenine aminohydrolase); converts adenine to hypoxanthine; involved in purine salvage; transcriptionally regulated by nutrient levels and growth phase; Aah1p degraded upon entry into quiescence via SCF and the proteasome [Source:SGD;Acc:S000005085]
YCL064C	13.0057	34.808	-1.93967	0.260676	4.22813e-175	1.17894e-173	CHA1	Catabolic L-serine (L-threonine) deaminase; catalyzes the degradation of both L-serine and L-threonine; required to use serine or threonine as the sole nitrogen source, transcriptionally induced by serine and threonine [Source:SGD;Acc:S000000569]
YGL055W	320.652	466.188	-1.05591	0.480993	6.97848e-175	1.93776e-173	OLE1	Delta(9) fatty acid desaturase; required for monounsaturated fatty acid synthesis and for normal distribution of mitochondria [Source:SGD;Acc:S000003023]
YNL072W	18.9075	48.2008	-1.87189	0.273215	3.88238e-173	1.06479e-171	RNH201	Ribonuclease H2 catalytic subunit; removes RNA primers during Okazaki fragment synthesis and errant ribonucleotides misincorporated during DNA replication; role in ribonucleotide excision repair; homolog of RNAse HI; related to human AGS4 which causes Aicardi-Goutieres syndrome [Source:SGD;Acc:S000005016]
YER061C	43.9932	81.8872	-1.41391	0.375294	6.78157e-173	1.85234e-171	CEM1	Mitochondrial beta-keto-acyl synthase; possible role in fatty acid synthesis; required for mitochondrial respiration [Source:SGD;Acc:S000000863]
YDR011W	1465.18	2127.15	-1.0583	0.480199	2.73284e-168	7.22853e-167	SNQ2	Plasma membrane ATP-binding cassette (ABC) transporter; multidrug transporter involved in multidrug resistance and resistance to singlet oxygen species [Source:SGD;Acc:S000002418]
YDR243C	27.3447	55.8833	-1.55041	0.341412	5.17469e-168	1.36335e-166	PRP28	RNA helicase in the DEAD-box family; involved in RNA isomerization at the 5' splice site and for exchange of U6 for U1 snRNA at the 5' splice site [Source:SGD;Acc:S000002651]
YPL117C	117.672	191.631	-1.22366	0.428196	1.36421e-167	3.58011e-166	IDI1	Isopentenyl diphosphate:dimethylallyl diphosphate isomerase; catalyzes an essential activation step in the isoprenoid biosynthetic pathway; required for viability; isopentenyl diphosphate:dimethylallyl diphosphate isomerase is also known as IPP isomerase [Source:SGD;Acc:S000006038]
YJL034W	745.651	1065.25	-1.03209	0.489001	1.26691e-166	3.26083e-165	KAR2	ATPase involved in protein import into the ER; also acts as a chaperone to mediate protein folding in the ER and may play a role in ER export of soluble proteins; regulates the unfolded protein response via interaction with Ire1p [Source:SGD;Acc:S000003571]
YPL135W	606.533	903.935	-1.09585	0.46786	5.91832e-165	1.50591e-163	ISU1	Conserved protein of the mitochondrial matrix; performs a scaffolding function during assembly of iron-sulfur clusters, interacts physically and functionally with yeast frataxin (Yfh1p); isu1 isu2 double mutant is inviable; ISU1 has a paralog, ISU2, that arose from the whole genome duplication [Source:SGD;Acc:S000006056]
YGL117W	308.27	445.412	-1.04638	0.484181	1.35817e-164	3.44277e-163	/	Putative protein of unknown function [Source:SGD;Acc:S000003085]
YER174C	27.2777	53.6865	-1.49448	0.354908	7.15656e-163	1.78036e-161	GRX4	Glutathione-dependent oxidoreductase; hydroperoxide and superoxide-radical responsive; monothiol glutaredoxin subfamily member along with Grx3p and Grx5p; protects cells from oxidative damage; with Grx3p, binds to Aft1p in iron-replete conditions, promoting its dissociation from promoters; mutant has increased aneuploidy tolerance; transcription regulated by Yap5p; GRX4 has a paralog, GRX3, that …
YML123C	74.4762	124.496	-1.25974	0.417619	5.7318e-160	1.38474e-158	PHO84	High-affinity inorganic phosphate (Pi) transporter; also low-affinity manganese transporter; regulated by Pho4p and Spt7p; mutation confers resistance to arsenate; exit from the ER during maturation requires Pho86p; cells overexpressing Pho84p accumulate heavy metals but do not develop symptoms of metal toxicity [Source:SGD;Acc:S000004592]
YER103W	12112.7	18382.7	-1.12299	0.459141	2.55027e-159	6.09514e-158	SSA4	Heat shock protein that is highly induced upon stress; plays a role in SRP-dependent cotranslational protein-membrane targeting and translocation; member of the HSP70 family; cytoplasmic protein that concentrates in nuclei upon starvation; SSA4 has a paralog, SSA3, that arose from the whole genome duplication [Source:SGD;Acc:S000000905]
YPL269W	16.358	41.5029	-1.8675	0.274048	1.04931e-158	2.49006e-157	KAR9	Karyogamy protein; required for correct positioning of the mitotic spindle and for orienting cytoplasmic microtubules; localizes at the shmoo tip in mating cells and at the tip of the growing bud in small-budded cells through anaphase [Source:SGD;Acc:S000006190]
YHR175W	47.2641	82.1133	-1.31294	0.4025	2.09745e-158	4.9423e-157	CTR2	Putative low-affinity copper transporter of the vacuolar membrane; mutation confers resistance to toxic copper concentrations, while overexpression confers resistance to copper starvation; regulated by nonsense-mediated mRNA decay pathway [Source:SGD;Acc:S000001218]
YNL261W	35.5008	100.311	-2.01542	0.247343	2.97226e-156	6.90637e-155	ORC5	Subunit of the origin recognition complex (ORC); ORC directs DNA replication by binding to replication origins and is also involved in transcriptional silencing [Source:SGD;Acc:S000005205]
YKL211C	129.832	225.857	-1.31991	0.400559	4.32619e-156	1.00176e-154	TRP3	Indole-3-glycerol-phosphate synthase; forms bifunctional hetero-oligomeric anthranilate synthase:indole-3-glycerol phosphate synthase enzyme complex with Trp2p [Source:SGD;Acc:S000001694]
YOR346W	67.4513	119.115	-1.34319	0.394149	5.30206e-155	1.21929e-153	REV1	Deoxycytidyl transferase; involved in repair of abasic sites and adducted guanines in damaged DNA by translesion synthesis (TLS); forms a complex with the subunits of DNA polymerase zeta, Rev3p and Rev7p; relocalizes from nucleus to cytoplasm upon DNA replication stress [Source:SGD;Acc:S000005873]
YPL081W	110.493	188.502	-1.28952	0.409086	3.04849e-154	6.93895e-153	RPS9A	Protein component of the small (40S) ribosomal subunit; homologous to mammalian ribosomal protein S9 and bacterial S4; RPS9A has a paralog, RPS9B, that arose from the whole genome duplication [Source:SGD;Acc:S000006002]
YGR035C	187.361	287.884	-1.13589	0.455055	2.45034e-153	5.55854e-152	/	Putative protein of unknown function, potential Cdc28p substrate; transcription is activated by paralogous transcription factors Yrm1p and Yrr1p along with genes involved in multidrug resistance; YGR035C has a paralog, YLR346C, that arose from the whole genome duplication [Source:SGD;Acc:S000003267]
YHL045W	2.78966	21.5382	-3.47297	0.09006	5.24731e-153	1.18632e-151	/	Putative protein of unknown function; not an essential gene [Source:SGD;Acc:S000001037]
YOL157C	13.2973	36.18	-1.96352	0.256402	6.29373e-153	1.4181e-151	IMA2	Isomaltase (alpha-1,6-glucosidase/alpha-methylglucosidase); preferred specificity for isomaltose, alpha-methylglucoside, and palatinose, but also exhibits alpha-1,2 glucosidase activity on sucrose and kojibiose, and can cleave the 1,3-alpha linkage of nigerose and turanose and the alpha-1,5 linkage of leucrose in vitro; not required for isomaltose utilization, but Ima2p overexpression allows the …
YJL130C	375.777	677.847	-1.36687	0.387733	8.48169e-151	1.8857e-149	URA2	Bifunctional carbamoylphosphate synthetase/aspartate transcarbamylase; catalyzes the first two enzymatic steps in the de novo biosynthesis of pyrimidines; both activities are subject to feedback inhibition by UTP [Source:SGD;Acc:S000003666]
YPR196W	13.8916	33.0792	-1.76949	0.293312	1.52371e-149	3.35418e-148	/	Putative maltose-responsive transcription factor [Source:SGD;Acc:S000006400]
YPR117W	383.037	768.314	-1.51636	0.349567	8.53744e-149	1.8732e-147	/	Putative protein of unknown function [Source:SGD;Acc:S000006321]
YDR050C	2223.25	3833.86	-1.30252	0.405417	1.67762e-148	3.66884e-147	TPI1	Triose phosphate isomerase, abundant glycolytic enzyme; mRNA half-life is regulated by iron availability; transcription is controlled by activators Reb1p, Gcr1p, and Rap1p through binding sites in the 5' non-coding region; inhibition of Tpi1p activity by PEP (phosphoenolpyruvate) stimulates redox metabolism in respiring cells; E104D mutation in human TPI causes a rare autosomal disease [Source:SG…
YER062C	1542.78	2338.73	-1.12152	0.459609	4.60951e-148	1.00478e-146	GPP2	DL-glycerol-3-phosphate phosphatase involved in glycerol biosynthesis; also known as glycerol-1-phosphatase; induced in response to hyperosmotic or oxidative stress, and during diauxic shift; GPP2 has a paralog, GPP1, that arose from the whole genome duplication [Source:SGD;Acc:S000000864]
YGR072W	63.7778	113.62	-1.35499	0.390936	6.22892e-147	1.34899e-145	UPF3	Component of the nonsense-mediated mRNA decay (NMD) pathway; along with Nam7p and Nmd2p; involved in decay of mRNA containing nonsense codons; involved in telomere maintenance [Source:SGD;Acc:S000003304]
YNL221C	55.632	93.8782	-1.27119	0.414318	1.10053e-146	2.37572e-145	POP1	Subunit of both RNase MRP and nuclear RNase P; RNase MRP cleaves pre-rRNA, while nuclear RNase P cleaves tRNA precursors to generate mature 5' ends and facilitates turnover of nuclear RNAs; binds to the RPR1 RNA subunit in RNase P [Source:SGD;Acc:S000005165]
YBR145W	176.822	310.002	-1.32921	0.397986	6.86145e-145	1.46699e-143	ADH5	Alcohol dehydrogenase isoenzyme V; involved in ethanol production; ADH5 has a paralog, ADH1, that arose from the whole genome duplication [Source:SGD;Acc:S000000349]
YHL046C	3.56883	19.862	-2.98812	0.126033	3.16294e-142	6.6561e-141	PAU13	Protein of unknown function; member of the seripauperin multigene family encoded mainly in subtelomeric regions; expression is induced after ethanol shock [Source:SGD;Acc:S000001038]
YLR064W	56.0599	89.7943	-1.19847	0.435736	2.04124e-139	4.21605e-138	PER33	Protein that localizes to the endoplasmic reticulum; also associates with the nuclear pore complex; deletion extends chronological lifespan; highly conserved across species, orthologous to human TMEM33 and paralogous to Pom33p; protein abundance increases in response to DNA replication stress [Source:SGD;Acc:S000004054]
YOL154W	29.9999	56.7155	-1.44054	0.36843	1.77506e-137	3.5996e-136	ZPS1	Putative GPI-anchored protein; transcription is induced under low-zinc conditions, as mediated by the Zap1p transcription factor, and at alkaline pH [Source:SGD;Acc:S000005514]
YKR094C	132.809	204.606	-1.13864	0.454188	1.9746e-136	3.94449e-135	RPL40B	Ubiquitin-ribosomal 60S subunit protein L40B fusion protein; cleaved to yield ubiquitin and ribosomal protein L40B; ubiquitin may facilitate assembly of the ribosomal protein into ribosomes; homologous to mammalian ribosomal protein L40, no bacterial homolog; RPL40B has a paralog, RPL40A, that arose from the whole genome duplication [Source:SGD;Acc:S000001802]
YJL089W	32.1519	74.0188	-1.7199	0.303569	2.93017e-136	5.80139e-135	SIP4	C6 zinc cluster transcriptional activator; binds to the carbon source-responsive element (CSRE) of gluconeogenic genes; involved in the positive regulation of gluconeogenesis; regulated by Snf1p protein kinase; localized to the nucleus [Source:SGD;Acc:S000003625]
YER105C	109.318	178.152	-1.2184	0.429759	1.92286e-135	3.78463e-134	NUP157	Subunit of the inner ring of the nuclear pore complex (NPC); contributes to NPC assembly and tethering of DNA to the nuclear periphery; both Nup170p and NUP157p are similar to human Nup155p; NUP157 has a paralog, NUP170, that arose from the whole genome duplication [Source:SGD;Acc:S000000907]
YCL050C	143.52	230.196	-1.20433	0.43397	3.82908e-135	7.51442e-134	APA1	AP4A phosphorylase; bifunctional diadenosine 5',5'''-P1,P4-tetraphosphate phosphorylase and ADP sulfurylase involved in catabolism of bis(5'-nucleosidyl) tetraphosphates; catalyzes phosphorolysis of dinucleoside oligophosphates, cleaving substrates' alpha/beta-anhydride bond and introducing Pi into the beta-position of the corresponding NDP formed; protein abundance increases under DNA replicatio…
YPR010C-A	77.7659	125.789	-1.20903	0.432559	3.53347e-134	6.87384e-133	/	Putative protein of unknown function; conserved among Saccharomyces sensu stricto species [Source:SGD;Acc:S000122558]
YDR213W	36.3883	64.2669	-1.33807	0.395549	7.1338e-134	1.37577e-132	UPC2	Sterol regulatory element binding protein; induces transcription of sterol biosynthetic genes and of DAN/TIR gene products; relocates from intracellular membranes to perinuclear foci on sterol depletion; UPC2 has a paralog, ECM22, that arose from the whole genome duplication [Source:SGD;Acc:S000002621]
YHR068W	96.2375	164.584	-1.295	0.407537	5.76653e-133	1.10256e-131	DYS1	Deoxyhypusine synthase; catalyzes formation of deoxyhypusine, the first step in hypusine biosynthesis; triggers posttranslational hypusination of translation elongation factor eIF-5A and regulates its intracellular levels; tetrameric [Source:SGD;Acc:S000001110]
YPR145C-A	21.3478	46.9021	-1.65515	0.317504	6.67278e-133	1.2722e-131	/	Putative protein of unknown function [Source:SGD;Acc:S000113589]
YDR365C	103.176	162.505	-1.17727	0.442188	2.84544e-129	5.24564e-128	ESF1	Nucleolar protein involved in pre-rRNA processing; depletion causes severely decreased 18S rRNA levels [Source:SGD;Acc:S000002773]
YGL078C	171.85	243.181	-1.01998	0.493122	2.80606e-126	5.04789e-125	DBP3	RNA-Dependent ATPase, member of DExD/H-box family; involved in cleavage of site A3 within the ITS1 spacer during rRNA processing; not essential for growth, but deletion causes severe slow-growth phenotype [Source:SGD;Acc:S000003046]
YKL071W	305.584	429.807	-1.01117	0.496145	9.29155e-126	1.667e-124	/	Putative protein of unknown function; expression induced in cells treated with the mycotoxin patulin, and also the quinone methide triterpene celastrol; green fluorescent protein (GFP)-fusion protein localizes to the cytoplasm [Source:SGD;Acc:S000001554]
YGL103W	15.6046	37.929	-1.79423	0.288326	4.14483e-125	7.41636e-124	RPL28	Ribosomal 60S subunit protein L28; homologous to mammalian ribosomal protein L27A and bacterial L15; may have peptidyl transferase activity; can mutate to cycloheximide resistance [Source:SGD;Acc:S000003071]
YBL004W	48.2543	87.0319	-1.36717	0.387651	7.60245e-121	1.31123e-119	UTP20	Component of the small-subunit (SSU) processome; SSU processome is involved in the biogenesis of the 18S rRNA [Source:SGD;Acc:S000000100]
YAR031W	17.0992	35.8015	-1.58212	0.333991	1.78754e-119	3.04383e-118	PRM9	Pheromone-regulated protein; contains 3 predicted transmembrane segments and an FF sequence, a motif involved in COPII binding; member of DUP240 gene family; PRM9 has a paralog, PRM8, that arose from a segmental duplication [Source:SGD;Acc:S000000078]
YPR158C-D	16.4254	53.9741	-2.23465	0.212472	2.19234e-119	3.72364e-118	/	Retrotransposon TYA Gag and TYB Pol genes; transcribed/translated as one unit; polyprotein is processed to make a nucleocapsid-like protein (Gag), reverse transcriptase (RT), protease (PR), and integrase (IN); similar to retroviral genes [Source:SGD;Acc:S000007362]
YLR185W	105.549	181.954	-1.30226	0.405489	5.26738e-119	8.92388e-118	RPL37A	Ribosomal 60S subunit protein L37A; homologous to mammalian ribosomal protein L37, no bacterial homolog; RPL37A has a paralog, RPL37B, that arose from the whole genome duplication [Source:SGD;Acc:S000004175]
YHR023W	30.0614	55.9381	-1.41132	0.375968	6.47823e-119	1.09476e-117	MYO1	Type II myosin heavy chain; required for wild-type cytokinesis and cell separation; localizes to the actomyosin ring; binds to myosin light chains Mlc1p and Mlc2p through its IQ1 and IQ2 motifs respectively [Source:SGD;Acc:S000001065]
YNL036W	102.908	164.299	-1.19315	0.437347	2.8336e-118	4.75249e-117	NCE103	Carbonic anhydrase; metalloenzyme that catalyzes CO2 hydration to bicarbonate, which is an important metabolic substrate, and protons; not expressed under conditions of high CO2, such as inside a growing colony, but transcription is induced in response to low CO2 levels, such as on the colony surface in ambient air; poorly transcribed under aerobic conditions and at an undetectable level under an…
YBR012C	4.1985	19.8234	-2.74948	0.148705	7.23591e-118	1.21057e-116	/	Dubious open reading frame; unlikely to encode a functional protein, based on available experimental and comparative sequence data; expression induced by iron-regulated transcriptional activator Aft2p [Source:SGD;Acc:S000000216]
YDR027C	80.3324	124.687	-1.15537	0.448952	1.09802e-117	1.82331e-116	VPS54	Component of the GARP (Golgi-associated retrograde protein) complex; GARP is required for the recycling of proteins from endosomes to the late Golgi, and for mitosis after DNA damage induced checkpoint arrest; potentially phosphorylated by Cdc28p; members of the GARP complex are Vps51p-Vps52p-Vps53p-Vps54p [Source:SGD;Acc:S000002434]
YJL136C	111.01	169.421	-1.1217	0.459552	1.18318e-116	1.94542e-115	RPS21B	Protein component of the small (40S) ribosomal subunit; homologous to mammalian ribosomal protein S21, no bacterial homolog; RPS21B has a paralog, RPS21A, that arose from the whole genome duplication [Source:SGD;Acc:S000003672]
YNR068C	27.9567	48.1769	-1.30086	0.405885	2.15204e-115	3.4955e-114	/	Putative protein of unknown function; exhibits homology to C-terminal end of Bul1p; expressed as a readthrough product of BSC5, the readthrough locus being termed BUL3; the BUL3 readthrough product is involved in ubiquitin-mediated sorting of plasma membrane proteins and interacts with WW domains of Rsp5p in vitro, but in a functionally different way than the non-readthrough form [Source:SGD;Acc:…
YMR019W	61.342	97.8793	-1.1973	0.436091	4.56271e-113	7.23546e-112	STB4	Putative transcription factor; contains a Zn(II)2Cys6 zinc finger domain characteristic of DNA-binding proteins; computational analysis suggests a role in regulation of expression of genes encoding transporters; binds Sin3p in a two-hybrid assay; [Source:SGD;Acc:S000004621]
YDL054C	120.87	180.985	-1.1009	0.466225	1.10603e-112	1.74155e-111	MCH1	Protein with similarity to mammalian monocarboxylate permeases; monocarboxylate permeases are involved in transport of monocarboxylic acids across the plasma membrane but mutant is not deficient in monocarboxylate transport [Source:SGD;Acc:S000002212]
YPL187W	276.562	456.072	-1.24494	0.421925	1.1049e-110	1.71554e-109	MF(ALPHA)1	Mating pheromone alpha-factor, made by alpha cells; interacts with mating type a cells to induce cell cycle arrest and other responses leading to mating; also encoded by MF(ALPHA)2, although MF(ALPHA)1 produces most alpha-factor; MF(ALPHA)1 has a paralog, MF(ALPHA)2, that arose from the whole genome duplication [Source:SGD;Acc:S000006108]
YEL021W	1238.58	1822.58	-1.07993	0.473051	2.32041e-110	3.59449e-109	URA3	Orotidine-5'-phosphate (OMP) decarboxylase; catalyzes the sixth enzymatic step in the de novo biosynthesis of pyrimidines, converting OMP into uridine monophosphate (UMP); converts 5-FOA into 5-fluorouracil, a toxic compound [Source:SGD;Acc:S000000747]
YDL066W	296.837	436.318	-1.07739	0.473887	1.15034e-109	1.77784e-108	IDP1	Mitochondrial NADP-specific isocitrate dehydrogenase; catalyzes the oxidation of isocitrate to alpha-ketoglutarate; not required for mitochondrial respiration and may function to divert alpha-ketoglutarate to biosynthetic processes [Source:SGD;Acc:S000002224]
YGL133W	119.13	173.751	-1.0671	0.477276	8.11848e-109	1.25182e-107	ITC1	Subunit of ATP-dependent Isw2p-Itc1p chromatin remodeling complex; required for repression of a-specific genes, repression of early meiotic genes during mitotic growth, and repression of INO1; similar to mammalian Acf1p, the regulatory subunit of the mammalian ATP-utilizing chromatin assembly and modifying factor (ACF) complex; ITC1 has a paralog, YPL216W, that arose from the whole genome duplica…
YPL249C-A	10.1869	34.2696	-2.25665	0.209257	1.22509e-106	1.85064e-105	RPL36B	Ribosomal 60S subunit protein L36B; binds to 5.8 S rRNA; homologous to mammalian ribosomal protein L36, no bacterial homolog; RPL36B has a paralog, RPL36A, that arose from the whole genome duplication [Source:SGD;Acc:S000006438]
YNL262W	587.554	1069.26	-1.37416	0.385777	7.87035e-106	1.18356e-104	POL2	Catalytic subunit of DNA polymerase (II) epsilon; a chromosomal DNA replication polymerase that exhibits processivity and proofreading exonuclease activity; participates in leading-strand synthesis during DNA replication; also involved in DNA synthesis during DNA repair; interacts extensively with Mrc1p [Source:SGD;Acc:S000005206]
YBL088C	40.9785	74.1045	-1.36795	0.387441	4.94468e-105	7.38611e-104	TEL1	Protein kinase primarily involved in telomere length regulation; contributes to cell cycle checkpoint control in response to DNA damage; acts with Red1p and Mec1p to promote interhomolog recombination by phosphorylation of Hop1; functionally redundant with Mec1p; regulates P-body formation induced by replication stress; homolog of human ataxia-telangiectasia mutated (ATM) gene, the gene responsib…
YHR203C	254.058	367.604	-1.04636	0.484189	6.1417e-105	9.15373e-104	RPS4B	Protein component of the small (40S) ribosomal subunit; homologous to mammalian ribosomal protein S4, no bacterial homolog; RPS4B has a paralog, RPS4A, that arose from the whole genome duplication [Source:SGD;Acc:S000001246]
YDR009W	14.4572	31.2728	-1.6367	0.32159	1.05944e-104	1.56853e-103	GAL3	Transcriptional regulator; involved in activation of the GAL genes in response to galactose; forms a complex with Gal80p to relieve Gal80p inhibition of Gal4p; binds galactose and ATP but does not have galactokinase activity; GAL3 has a paralog, GAL1, that arose from the whole genome duplication [Source:SGD;Acc:S000002416]
YJL188C	7.57068	34.945	-2.72143	0.151624	1.35687e-104	2.00446e-103	BUD19	Dubious open reading frame; unlikely to encode a functional protein, based on available experimental and comparative sequence data; not conserved in closely related Saccharomyces species; 88% of ORF overlaps the verified gene RPL39; diploid mutant displays a weak budding pattern phenotype in a systematic assay [Source:SGD;Acc:S000003724]
YGR044C	132.45	203.679	-1.14508	0.452166	2.24575e-104	3.31026e-103	RME1	Zinc finger protein involved in control of meiosis; prevents meiosis by repressing IME1 expression and promotes mitosis by activating CLN2 expression; directly repressed by a1-alpha2 regulator; mediates cell type control of sporulation; relocalizes from nucleus to cytoplasm upon DNA replication stress [Source:SGD;Acc:S000003276]
YLR388W	55.3791	85.9457	-1.14901	0.450935	3.43518e-104	5.05235e-103	RPS29A	Protein component of the small (40S) ribosomal subunit; homologous to mammalian ribosomal protein S29 and bacterial S14; RPS29A has a paralog, RPS29B, that arose from the whole genome duplication [Source:SGD;Acc:S000004380]
YOR184W	106.693	158.832	-1.08456	0.471537	1.63304e-103	2.37057e-102	SER1	3-phosphoserine aminotransferase; catalyzes the formation of phosphoserine from 3-phosphohydroxypyruvate, required for serine and glycine biosynthesis; regulated by the general control of amino acid biosynthesis mediated by Gcn4p; protein abundance increases in response to DNA replication stress [Source:SGD;Acc:S000005710]
YLR194C	81.6658	136.305	-1.25843	0.417997	4.1497e-102	5.98487e-101	/	Structural constituent of the cell wall; attached to the plasma membrane by a GPI-anchor; expression is upregulated in response to cell wall stress [Source:SGD;Acc:S000004184]
YKR097W	29.2981	46.5225	-1.18824	0.438839	1.72591e-101	2.47318e-100	PCK1	Phosphoenolpyruvate carboxykinase; key enzyme in gluconeogenesis, catalyzes early reaction in carbohydrate biosynthesis, glucose represses transcription and accelerates mRNA degradation, regulated by Mcm1p and Cat8p, located in the cytosol [Source:SGD;Acc:S000001805]
YHR032W	75.9557	110.858	-1.06875	0.476731	1.74881e-101	2.50064e-100	ERC1	Member of the multi-drug and toxin extrusion (MATE) family; the MATE family is part of the multidrug/oligosaccharidyl-lipid/polysaccharide (MOP) exporter superfamily; overproduction confers ethionine resistance and accumulation of S-adenosylmethionine [Source:SGD;Acc:S000001074]
YPL052W	53.4782	76.0311	-1.02572	0.491164	2.19492e-101	3.12519e-100	OAZ1	Regulator of ornithine decarboxylase Spe1p; antizyme that binds to Spe1p to stimulate ubiquitin-independent degradation by the proteasome; binding of polyamines to nascent Oaz1p during translation stimulates +1 ribosomal frameshifting, allowing translation of full-length Oaz1p [Source:SGD;Acc:S000005973]
YEL074W	6.52602	24.5553	-2.43841	0.184487	9.55334e-101	1.34591e-99	/	Dubious open reading frame; unlikely to encode a functional protein, based on available experimental and comparative sequence data; large scale expression analysis showed an increase in mRNA accumulation in strains mutant for exosome components [Source:SGD;Acc:S000000800]
YOR051C	135.191	197.417	-1.06175	0.479052	1.52959e-100	2.15043e-99	ETT1	Nuclear protein that inhibits replication of Brome mosaic virus; S. cerevisiae is a model system for studying replication of positive-strand RNA viruses in their natural hosts; deletion increases stop codon readthrough [Source:SGD;Acc:S000005577]
YIL110W	138.607	200.379	-1.0517	0.4824	3.67157e-98	4.99393e-97	HPM1	AdoMet-dependent methyltransferase; involved in a novel 3-methylhistidine modification of ribosomal protein Rpl3p; seven beta-strand MTase family member; null mutant exhibits a weak vacuolar protein sorting defect and caspofungin resistance [Source:SGD;Acc:S000001372]
YPR066W	19.697	37.4871	-1.44737	0.36669	2.76632e-97	3.73985e-96	UBA3	Protein that activates Rub1p (NEDD8) before neddylation; acts together with Ula1p; may play a role in protein degradation; GFP-fusion protein localizes to the cytoplasm in a punctate pattern [Source:SGD;Acc:S000006270]
YDR256C	93.3822	137.485	-1.07944	0.473211	3.84994e-96	5.13223e-95	CTA1	Catalase A; breaks down hydrogen peroxide in the peroxisomal matrix formed by acyl-CoA oxidase (Pox1p) during fatty acid beta-oxidation [Source:SGD;Acc:S000002664]
YBL087C	155.625	225.315	-1.04975	0.483052	1.05915e-95	1.40075e-94	RPL23A	Ribosomal 60S subunit protein L23A; homologous to mammalian ribosomal protein L23 and bacterial L14; RPL23A has a paralog, RPL23B, that arose from the whole genome duplication [Source:SGD;Acc:S000000183]
YBR082C	680.438	1081.54	-1.18599	0.439523	1.35968e-93	1.77714e-92	UBC4	Ubiquitin-conjugating enzyme (E2); key E2 partner with Ubc1p for the anaphase-promoting complex (APC); mediates degradation of abnormal or excess proteins, including calmodulin and histone H3; regulates levels of DNA Polymerase-{alpha} to promote efficient and accurate DNA replication; interacts with many SCF ubiquitin protein ligases; component of the cellular stress response; UBC4 has a paralog…
YLR326W	122.547	208.37	-1.29266	0.408198	1.74603e-93	2.27767e-92	/	Putative protein of unknown function; predicted to be palmitoylated [Source:SGD;Acc:S000004318]
YGR051C	21.8578	43.2796	-1.50837	0.351507	4.26545e-93	5.53185e-92	/	Dubious open reading frame; unlikely to encode a functional protein, based on available experimental and comparative sequence data; YGR051C is not an essential gene [Source:SGD;Acc:S000003283]
YOR011W	14.8066	32.5391	-1.66553	0.315227	4.8063e-93	6.22123e-92	AUS1	Plasma membrane sterol transporter of the ATP-binding cassette family; required, along with Pdr11p, for uptake of exogenous sterols and their incorporation into the plasma membrane; activity is stimulated by phosphatidylserine; sterol uptake is required for anaerobic growth because sterol biosynthesis requires oxygen; AUS1 has a paralog, PDR11, that arose from the whole genome duplication [Source…
YDR507C	30.5077	48.6022	-1.19166	0.437799	3.02136e-92	3.87336e-91	GIN4	Protein kinase involved in bud growth and assembly of the septin ring; proposed to have kinase-dependent and kinase-independent activities; undergoes autophosphorylation; similar to Hsl1p; GIN4 has a paralog, KCC4, that arose from the whole genome duplication [Source:SGD;Acc:S000002915]
YDR126W	64.3232	102.627	-1.18969	0.438396	2.43989e-90	3.06913e-89	SWF1	Palmitoyltransferase that acts on transmembrane proteins; including the SNAREs Snc1p, Syn8p, Tlg1p and likely all SNAREs; contains an Asp-His-His-Cys-cysteine rich (DHHC-CRD) domain; may have a role in vacuole fusion [Source:SGD;Acc:S000002533]
YDR257C	41.6196	58.7027	-1.01538	0.494699	1.34924e-89	1.67515e-88	RKM4	Ribosomal lysine methyltransferase; specific for monomethylation of Rpl42ap and Rpl42bp (lysine 55); nuclear SET-domain containing protein [Source:SGD;Acc:S000002665]
YDL021W	75.642	107.95	-1.02761	0.49052	4.30836e-89	5.3293e-88	GPM2	Homolog of Gpm1p phosphoglycerate mutase; converts 3-phosphoglycerate to 2-phosphoglycerate in glycolysis; may be non-functional; GPM2 has a paralog, GPM3, that arose from the whole genome duplication [Source:SGD;Acc:S000002179]
YER069W	217.172	320.816	-1.07869	0.473458	2.02273e-88	2.49284e-87	ARG5,6	Acetylglutamate kinase and N-acetyl-gamma-glutamyl-phosphate reductase; N-acetyl-L-glutamate kinase (NAGK) catalyzes the 2nd and N-acetyl-gamma-glutamyl-phosphate reductase (NAGSA), the 3rd step in arginine biosynthesis; synthesized as a precursor which is processed in the mitochondrion to yield mature NAGK and NAGSA; enzymes form a metabolon complex with Arg2p; NAGK C-terminal domain stabilizes …
YOR385W	16.2832	29.0542	-1.35325	0.391409	2.30698e-88	2.82753e-87	/	Putative protein of unknown function; green fluorescent protein (GFP)-fusion protein localizes to the cytoplasm; YOR385W is not an essential gene [Source:SGD;Acc:S000005912]
YBR229C	35.1591	56.7652	-1.20609	0.433441	2.58684e-88	3.16474e-87	ROT2	Glucosidase II catalytic subunit; required for normal cell wall synthesis; mutations in rot2 suppress tor2 mutations, and are synthetically lethal with rot1 mutations [Source:SGD;Acc:S000000433]
YHL039W	33.2712	48.8194	-1.07441	0.474866	3.64572e-87	4.40382e-86	EFM1	Lysine methyltransferase; involved in the monomethylation of eEF1A (Tef1p/Tef2p); SET-domain family member; predicted involvement in ribosome biogenesis; green fluorescent protein (GFP)-fusion protein localizes to the cytoplasm [Source:SGD;Acc:S000001031]
YJL189W	5.09657	18.4934	-2.38366	0.191623	6.79293e-87	8.17595e-86	RPL39	Ribosomal 60S subunit protein L39; required for ribosome biogenesis; loss of both Rpl31p and Rpl39p confers lethality; also exhibits genetic interactions with SIS1 and PAB1; homologous to mammalian ribosomal protein L39, no bacterial homolog [Source:SGD;Acc:S000003725]
YGR213C	10.146	23.7585	-1.74544	0.298244	2.49914e-86	2.99181e-85	RTA1	Protein involved in 7-aminocholesterol resistance; has seven potential membrane-spanning regions; expression is induced under both low-heme and low-oxygen conditions; member of the fungal lipid-translocating exporter (LTE) family of protein; RTA1 has a paralog, YLR046C, that arose from the whole genome duplication [Source:SGD;Acc:S000003445]
YHL042W	13.4335	27.7529	-1.56471	0.338045	5.58058e-86	6.6569e-85	/	Putative protein of unknown function; member of the DUP380 subfamily of conserved, often subtelomerically-encoded proteins [Source:SGD;Acc:S000001034]
YLL057C	39.4364	63.9182	-1.21965	0.429386	1.24337e-84	1.46233e-83	JLP1	Fe(II)-dependent sulfonate/alpha-ketoglutarate dioxygenase; involved in sulfonate catabolism for use as a sulfur source; contains sequence that resembles a J domain (typified by the E. coli DnaJ protein); induced by sulphur starvation [Source:SGD;Acc:S000003980]
YGR212W	13.7977	28.1031	-1.54864	0.341832	3.33772e-84	3.89808e-83	SLI1	N-acetyltransferase; confers resistance to the sphingolipid biosynthesis inhibitor myriocin (ISP-1) by converting it into N-acetyl-myriocin, co-operates with Ypk1p in mediating resistance to myriocin [Source:SGD;Acc:S000003444]
YJR111C	50.9427	71.2498	-1.00623	0.497846	3.97707e-84	4.63668e-83	/	Putative protein of unknown function; green fluorescent protein (GFP)-fusion protein localizes to the mitochondria [Source:SGD;Acc:S000003872]
YDR036C	29.4922	42.9795	-1.05983	0.479689	7.22175e-83	8.28953e-82	EHD3	3-hydroxyisobutyryl-CoA hydrolase; member of a family of enoyl-CoA hydratase/isomerases; non-tagged protein is detected in highly purified mitochondria in high-throughput studies; phosphorylated; mutation affects fluid-phase endocytosis [Source:SGD;Acc:S000002443]
YOL064C	61.19	86.6755	-1.01805	0.493785	7.55227e-83	8.65407e-82	MET22	Bisphosphate-3'-nucleotidase; involved in salt tolerance and methionine biogenesis; dephosphorylates 3'-phosphoadenosine-5'-phosphate and 3'-phosphoadenosine-5'-phosphosulfate, intermediates of the sulfate assimilation pathway [Source:SGD;Acc:S000005425]
YGR049W	62.362	101.708	-1.23106	0.426004	1.55856e-82	1.77379e-81	SCM4	Mitochondrial outer membrane protein of unknown function; predicted to have 4 transmembrane segments; import is mediated by Tom70p and Mim1p; interacts genetically with a cdc4 mutation; SCM4 has a paralog, ATG33, that arose from the whole genome duplication [Source:SGD;Acc:S000003281]
YDR354W	25.2513	40.7934	-1.21007	0.432248	1.78675e-82	2.03004e-81	TRP4	Anthranilate phosphoribosyl transferase; transferase of the tryptophan biosynthetic pathway; catalyzes the phosphoribosylation of anthranilate; subject to the general control system of amino acid biosynthesis [Source:SGD;Acc:S000002762]
YJR027W	21.6302	54.7086	-1.84849	0.277682	6.39924e-82	7.25826e-81	/	Retrotransposon TYA Gag and TYB Pol genes; transcribed/translated as one unit; polyprotein is processed to make a nucleocapsid-like protein (Gag), reverse transcriptase (RT), protease (PR), and integrase (IN); similar to retroviral genes [Source:SGD;Acc:S000003788]
YHR063C	25.456	37.7265	-1.08746	0.47059	7.109e-79	7.83746e-78	PAN5	2-dehydropantoate 2-reductase; part of the pantothenic acid pathway, structurally homologous to E. coli panE [Source:SGD;Acc:S000001105]
YDR092W	169.288	246.053	-1.05888	0.480005	1.11646e-77	1.21092e-76	UBC13	E2 ubiquitin-conjugating enzyme; involved in the error-free DNA postreplication repair pathway; interacts with Mms2p to assemble ubiquitin chains at the Ub Lys-63 residue; DNA damage triggers redistribution from the cytoplasm to the nucleus [Source:SGD;Acc:S000002499]
YDR365W-B	11.1049	31.0544	-2.01051	0.248185	2.05627e-77	2.22304e-76	/	Retrotransposon TYA Gag and TYB Pol genes; transcribed/translated as one unit; polyprotein is processed to make a nucleocapsid-like protein (Gag), reverse transcriptase (RT), protease (PR), and integrase (IN); similar to retroviral genes [Source:SGD;Acc:S000007401]
YFL059W	10.0429	22.4646	-1.67774	0.312573	3.54291e-76	3.77535e-75	SNZ3	Member of a stationary phase-induced gene family; expressed in the presence of galactose; transcription of SNZ3 is induced prior to diauxic shift, and also in the absence of thiamin in a Thi2p-dependent manner; forms a coregulated gene pair with SNO3 [Source:SGD;Acc:S000001835]
YFL052W	35.0428	49.7632	-1.02698	0.490735	1.21972e-75	1.28744e-74	/	Putative zinc cluster protein that contains a DNA binding domain; computational analysis suggests a role as a transcription factor; null mutant is sensitive to Calcofluor White, low osmolarity, and heat, suggesting a role for YFL052Wp in cell wall integrity [Source:SGD;Acc:S000001842]
YNL279W	14.9318	27.4127	-1.39794	0.379471	5.69803e-75	5.97668e-74	PRM1	Pheromone-regulated multispanning membrane protein; involved in membrane fusion during mating; predicted to have 5 transmembrane segments and a coiled coil domain; localizes to the shmoo tip; regulated by Ste12p [Source:SGD;Acc:S000005223]
YDR210C-D	8.79357	24.9571	-2.02646	0.245456	6.82546e-75	7.12573e-74	/	Retrotransposon TYA Gag and TYB Pol genes; transcribed/translated as one unit; polyprotein is processed to make a nucleocapsid-like protein (Gag), reverse transcriptase (RT), protease (PR), and integrase (IN); similar to retroviral genes [Source:SGD;Acc:S000007410]
YHR214C-B	9.75611	32.162	-2.23593	0.212285	5.87973e-74	6.10033e-73	/	Retrotransposon TYA Gag and TYB Pol genes; transcribed/translated as one unit; polyprotein is processed to make a nucleocapsid-like protein (Gag), reverse transcriptase (RT), protease (PR), and integrase (IN); similar to retroviral genes; YHR214C-B has a paralog, YAR070C, that arose from a segmental duplication [Source:SGD;Acc:S000003534]
YKL001C	28.7737	42.0428	-1.06929	0.476553	7.59115e-74	7.85161e-73	MET14	Adenylylsulfate kinase; required for sulfate assimilation and involved in methionine metabolism [Source:SGD;Acc:S000001484]
YDR403W	29.2079	47.4592	-1.21686	0.430219	4.23002e-73	4.3416e-72	DIT1	Sporulation-specific enzyme required for spore wall maturation; involved in the production of a soluble LL-dityrosine-containing precursor of the spore wall; transcripts accumulate at the time of prospore enclosure [Source:SGD;Acc:S000002811]
YKL084W	15.2743	27.5346	-1.36497	0.388243	1.95256e-72	1.97379e-71	HOT13	Zinc-binding mitochondrial intermembrane space (IMS) protein; involved in a disulfide relay system for IMS import of cysteine-containing proteins; binds Mia40p and stimulates its Erv1p-dependent oxidation, probably by sequestering zinc [Source:SGD;Acc:S000001567]
YKR004C	18.968	31.6616	-1.25172	0.419947	4.82426e-72	4.84744e-71	ECM9	Non-essential protein of unknown function [Source:SGD;Acc:S000001712]
YDR437W	8.88008	21.3596	-1.78337	0.290505	8.50808e-71	8.41005e-70	GPI19	Subunit of GPI-GlcNAc transferase involved in synthesis of GlcNAc-PI; N-acetylglucosaminyl phosphatidylinositol (GlcNAc-PI) is the first intermediate in glycosylphosphatidylinositol (GPI) anchor synthesis; shares similarity with mammalian PIG-P [Source:SGD;Acc:S000002845]
YDR150W	98.9892	139.397	-1.0096	0.496685	1.8356e-70	1.80644e-69	NUM1	Protein required for nuclear migration; component of the mitochondria-ER-cortex-ancor (MECA); required for the association of mitochondria with the cell cortex and for accurate distribution of mitochondrial network; interacts with Mdm36p to link the ER and motochondria at the cortex; localizes to the mother cell cortex and the bud tip; may mediate interactions of dynein and cytoplasmic microtubul…
YLR364W	9.43316	20.8411	-1.66006	0.316425	3.81476e-70	3.73769e-69	GRX8	Glutaredoxin that employs a dithiol mechanism of catalysis; monomeric; activity is low and null mutation does not affect sensitivity to oxidative stress; GFP-fusion protein localizes to the cytoplasm; expression strongly induced by arsenic [Source:SGD;Acc:S000004356]
YGL039W	18.1122	36.7945	-1.53118	0.345995	8.73146e-70	8.53007e-69	/	Oxidoreductase shown to reduce carbonyl compounds to chiral alcohols [Source:SGD;Acc:S000003007]
YNL108C	12.6415	27.673	-1.63827	0.321242	2.88354e-69	2.80068e-68	/	Protein phosphatase; similar to prokaryotic phosphotransfer enzymes; null mutant shows alterations in glucose metabolism; GFP-fusion protein localizes to the cytoplasm and nucleus; YNL108C has a paralog, TFC7, that arose from the whole genome duplication [Source:SGD;Acc:S000005052]
YDR524W-C	296.666	684.525	-1.70422	0.306886	7.96552e-69	7.6588e-68	/	Putative protein of unknown function; small ORF identified by SAGE; deletion strains are moderately sensitive to the radiomimetic drug bleomycin [Source:SGD;Acc:S000028740]
YOR108W	32.3046	45.8549	-1.02267	0.492204	1.2176e-68	1.16569e-67	LEU9	Alpha-isopropylmalate synthase II (2-isopropylmalate synthase); catalyzes the first step in the leucine biosynthesis pathway; the minor isozyme, responsible for the residual alpha-IPMS activity detected in a leu4 null mutant; LEU9 has a paralog, LEU4, that arose from the whole genome duplication [Source:SGD;Acc:S000005634]
YGR027W-B	6.57536	26.5459	-2.53027	0.173106	1.70593e-68	1.63087e-67	/	Retrotransposon TYA Gag and TYB Pol genes; transcribed/translated as one unit; polyprotein is processed to make a nucleocapsid-like protein (Gag), reverse transcriptase (RT), protease (PR), and integrase (IN); similar to retroviral genes [Source:SGD;Acc:S000007406]
YAR035W	269.452	401.744	-1.10827	0.463849	3.09597e-67	2.88555e-66	YAT1	Outer mitochondrial carnitine acetyltransferase; minor ethanol-inducible enzyme involved in transport of activated acyl groups from the cytoplasm into the mitochondrial matrix; phosphorylated [Source:SGD;Acc:S000000080]
YLR106C	87.7175	124.415	-1.01734	0.494025	3.4266e-63	3.02517e-62	MDN1	Huge dynein-related AAA-type ATPase (midasin); forms extended pre-60S particle with the Rix1 complex (Rix1p-Ipi1p-Ipi3p); acts in removal of ribosomal biogenesis factors at successive steps of pre-60S assembly and export from nucleus [Source:SGD;Acc:S000004096]
YNL311C	30.3483	43.2711	-1.03185	0.489083	4.04181e-63	3.55892e-62	SKP2	F-box protein of unknown function; predicted to be part of an SCF ubiquitin protease complex; involved in regulating protein levels of sulfur metabolism enzymes; may interact with ribosomes, based on co-purification experiments [Source:SGD;Acc:S000005255]
YGR050C	14.3324	25.6983	-1.36641	0.387854	5.69229e-63	5.00563e-62	/	Protein of unknown function; mRNA identified as translated by ribosome profiling data [Source:SGD;Acc:S000003282]
YOL081W	1206.14	1977.87	-1.22242	0.428562	1.63065e-62	1.42831e-61	IRA2	GTPase-activating protein; negatively regulates RAS by converting it from the GTP- to the GDP-bound inactive form, required for reducing cAMP levels under nutrient limiting conditions; similar to human neurofibromin; IRA2 has a paralog, IRA1, that arose from the whole genome duplication [Source:SGD;Acc:S000005441]
YLR227W-B	6.64975	20.3039	-2.12801	0.228773	2.70894e-62	2.3697e-61	/	Retrotransposon TYA Gag and TYB Pol genes; transcribed/translated as one unit; polyprotein is processed to make a nucleocapsid-like protein (Gag), reverse transcriptase (RT), protease (PR), and integrase (IN); similar to retroviral genes [Source:SGD;Acc:S000007376]
YOL103W-B	1.70635	9.7353	-3.02373	0.122961	2.72615e-61	2.34491e-60	/	Retrotransposon TYA Gag and TYB Pol genes; transcribed/translated as one unit; polyprotein is processed to make a nucleocapsid-like protein (Gag), reverse transcriptase (RT), protease (PR), and integrase (IN); similar to retroviral genes [Source:SGD;Acc:S000007350]
YDR235W	24.1857	36.4193	-1.10448	0.465071	1.85074e-60	1.57172e-59	PRP42	U1 snRNP protein involved in splicing; required for U1 snRNP biogenesis; contains multiple tetriatricopeptide repeats [Source:SGD;Acc:S000002643]
YOL156W	17.9388	31.0124	-1.31431	0.402117	2.82714e-60	2.39787e-59	HXT11	Putative hexose transporter that is nearly identical to Hxt9p; has similarity to major facilitator superfamily (MFS) transporters and is involved in pleiotropic drug resistance [Source:SGD;Acc:S000005516]
YHL043W	22.7003	38.3982	-1.28752	0.409655	2.11803e-59	1.77617e-58	ECM34	Putative protein of unknown function; member of the DUP380 subfamily of conserved, often subtelomerically-encoded proteins [Source:SGD;Acc:S000001035]
YDL077C	21.6604	30.7778	-1.02023	0.493039	1.90496e-54	1.51762e-53	VAM6	Subunit of the HOPS endocytic tethering complex; vacuole membrane protein that functions as a Rab GTPase effector, interacting with both GTP- and GDP-bound conformations of Ypt7p, facilitating tethering and promoting several membrane fusion events at the late endosome and vacuole; required for both membrane and protein trafficking [Source:SGD;Acc:S000002235]
YAR009C	6.08822	16.6516	-1.97376	0.254588	4.3377e-54	3.44749e-53	/	Retrotransposon TYA Gag and TYB Pol genes; in YARCTY1-1 TYB is mutant and probably non-functional; protein product forms cytoplasmic foci upon DNA replication stress [Source:SGD;Acc:S000000067]
YPL156C	28.291	39.9502	-1.01884	0.493511	7.44249e-54	5.8941e-53	PRM4	Pheromone-regulated protein proposed to be involved in mating; predicted to have 1 transmembrane segment; transcriptionally regulated by Ste12p during mating and by Cat8p during the diauxic shift [Source:SGD;Acc:S000006077]
YPL141C	17.4394	27.0717	-1.15289	0.449724	7.51138e-53	5.88596e-52	FRK1	Protein kinase of unknown cellular role; green fluorescent protein (GFP)-fusion protein localizes to the cytoplasm; interacts with rRNA transcription and ribosome biogenesis factors and the long chain fatty acyl-CoA synthetase Faa3p; FRK1 has a paralog, KIN4, that arose from the whole genome duplication [Source:SGD;Acc:S000006062]
YER160C	3.83542	11.1916	-2.06598	0.238825	8.31708e-50	6.28193e-49	/	Retrotransposon TYA Gag and TYB Pol genes; transcribed/translated as one unit; polyprotein is processed to make a nucleocapsid-like protein (Gag), reverse transcriptase (RT), protease (PR), and integrase (IN); similar to retroviral genes [Source:SGD;Acc:S000000962]
YER106W	6.60924	15.8827	-1.78091	0.291	2.85605e-49	2.13311e-48	MAM1	Monopolin; kinetochore associated protein involved in chromosome attachment to meiotic spindle [Source:SGD;Acc:S000000908]
YDR170W-A	18.5898	27.4676	-1.08298	0.472051	7.84926e-49	5.84285e-48	/	Retrotransposon TYA Gag gene; Gag is a nucleocapsid protein that is the structural constituent of virus-like particles (VLPs); similar to retroviral Gag; YDR170W-A is part of a mutant retrotransposon; distribution in the cytoplasm becomes irregular rather than punctate upon DNA replication stress [Source:SGD;Acc:S000007227]
YHR099W	143.09	201.214	-1.0023	0.499204	1.27484e-48	9.44762e-48	TRA1	Subunit of SAGA and NuA4 histone acetyltransferase complexes; interacts with acidic activators (e.g., Gal4p) which leads to transcription activation; similar to human TRRAP, which is a cofactor for c-Myc mediated oncogenic transformation [Source:SGD;Acc:S000001141]
YHR048W	45.029	67.3456	-1.10591	0.464609	4.03347e-48	2.95965e-47	YHK8	Presumed antiporter of the major facilitator superfamily; member of the 12-spanner drug:H(+) antiporter DHA1 family; expression of gene is up-regulated in cells exhibiting reduced susceptibility to azoles [Source:SGD;Acc:S000001090]
YLR061W	2.57389	8.81881	-2.28502	0.205182	1.62378e-47	1.17728e-46	RPL22A	Ribosomal 60S subunit protein L22A; required for the oxidative stress response in yeast; homologous to mammalian ribosomal protein L22, no bacterial homolog; RPL22A has a paralog, RPL22B, that arose from the whole genome duplication [Source:SGD;Acc:S000004051]
YBL005W-B	34.5114	63.4372	-1.39631	0.3799	2.41727e-47	1.75069e-46	/	Retrotransposon TYA Gag and TYB Pol genes; transcribed/translated as one unit; polyprotein is processed to make a nucleocapsid-like protein (Gag), reverse transcriptase (RT), protease (PR), and integrase (IN); similar to retroviral genes [Source:SGD;Acc:S000002147]
YPR043W	3.43369	12.2944	-2.36494	0.194125	1.02073e-45	7.11537e-45	RPL43A	Ribosomal 60S subunit protein L43A; null mutation confers a dominant lethal phenotype; homologous to mammalian ribosomal protein L37A, no bacterial homolog; RPL43A has a paralog, RPL43B, that arose from the whole genome duplication [Source:SGD;Acc:S000006247]
YHR054W-A	0.107887	19.5003	-8.30656	0.00315847	6.18305e-45	4.25689e-44	/	Dubious open reading frame; unlikely to encode a functional protein, based on available experimental and comparative sequence data; partially overlaps CUP1-2 [Source:SGD;Acc:S000028648]
YDR439W	16.6629	25.8378	-1.14757	0.451384	8.48965e-45	5.82098e-44	LRS4	Nucleolar protein that forms a complex with Csm1p; and then Mam1p at kinetochores during meiosis I to mediate accurate homolog segregation; required for condensin recruitment to the replication fork barrier site and rDNA repeat segregation [Source:SGD;Acc:S000002847]
YLR255C	11.1502	20.1923	-1.36813	0.387394	2.29624e-44	1.56481e-43	/	Dubious open reading frame; unlikely to encode a functional protein, based on available experimental and comparative sequence data [Source:SGD;Acc:S000004245]
YPL242C	37.402	52.7902	-1.0048	0.498339	2.92903e-44	1.994e-43	IQG1	Essential protein required for determination of budding pattern; promotes localization of axial markers Bud4p and Cdc12p and functionally interacts with Sec3p, localizes to the contractile ring during anaphase, member of the IQGAP family; relocalizes from bud neck to cytoplasm upon DNA replication stress [Source:SGD;Acc:S000006163]
YPR044C	2.39199	9.86824	-2.54944	0.170821	5.00005e-44	3.38325e-43	OPI11	Dubious open reading frame; unlikely to encode a functional protein, based on available experimental and comparative sequence data; largely overlaps verified gene RPL43A/YPR043W; deletion confers sensitivity to GSAO [Source:SGD;Acc:S000006248]
YKR080W	26.6505	37.3001	-1.00621	0.497852	9.61198e-44	6.47768e-43	MTD1	NAD-dependent 5,10-methylenetetrahydrafolate dehydrogenase; plays a catalytic role in oxidation of cytoplasmic one-carbon units; expression is regulated by Bas1p and Bas2p, repressed by adenine, and may be induced by inositol and choline [Source:SGD;Acc:S000001788]
YJR030C	19.9312	29.0049	-1.06211	0.478931	5.92824e-43	3.95926e-42	/	Putative protein of unknown function; expression repressed in carbon limited vs carbon replete chemostat cultures; non-essential gene; YJR030C has a paralog, YJL181W, that arose from the whole genome duplication [Source:SGD;Acc:S000003791]
YPR128C	12.038	20.252	-1.26743	0.415399	2.29466e-41	1.49667e-40	ANT1	Peroxisomal adenine nucleotide transporter; involved in beta-oxidation of medium-chain fatty acid; required for peroxisome proliferation [Source:SGD;Acc:S000006332]
YPR058W	18.353	26.6638	-1.05523	0.481221	2.48967e-41	1.62228e-40	YMC1	Putative mitochondrial inner membrane transporter; proposed role in oleate metabolism and glutamate biosynthesis; member of the mitochondrial carrier (MCF) family; localizes to vacuole in response to H2O2; YMC1 has a paralog, YMC2, that arose from the whole genome duplication [Source:SGD;Acc:S000006262]
YOR180C	15.8539	22.7691	-1.04355	0.485134	2.15153e-40	1.37386e-39	DCI1	Peroxisomal protein; identification as a delta(3,5)-delta(2,4)-dienoyl-CoA isomerase involved in fatty acid metabolism is disputed; DCI1 has a paralog, ECI1, that arose from the whole genome duplication [Source:SGD;Acc:S000005706]
YDR098C-B	3.18294	12.6122	-2.48919	0.178106	1.66631e-39	1.04802e-38	/	Retrotransposon TYA Gag and TYB Pol genes; transcribed/translated as one unit; polyprotein is processed to make a nucleocapsid-like protein (Gag), reverse transcriptase (RT), protease (PR), and integrase (IN); similar to retroviral genes [Source:SGD;Acc:S000007391]
YHL035C	53.1384	74.7316	-1.01041	0.496404	2.97579e-39	1.86112e-38	VMR1	Vacuolar membrane protein; involved in multiple drug resistance and metal sensitivity; ATP-binding cassette (ABC) family member involved in drug transport; potential Cdc28p substrate; induced under respiratory conditions; VMR1 has a paralog, YBT1, that arose from the whole genome duplication [Source:SGD;Acc:S000001027]
YKR005C	9.4501	16.9008	-1.35599	0.390666	5.28913e-39	3.29868e-38	/	Putative protein of unknown function [Source:SGD;Acc:S000001713]
YNL333W	11.8053	20.0359	-1.29248	0.408248	5.76394e-39	3.58478e-38	SNZ2	Member of a stationary phase-induced gene family; transcription of SNZ2 is induced prior to diauxic shift, and also in the absence of thiamin in a Thi2p-dependent manner; forms a coregulated gene pair with SNO2; interacts with Thi11p [Source:SGD;Acc:S000005277]
YOR349W	19.1001	27.3206	-1.02773	0.490483	4.69314e-36	2.75737e-35	CIN1	Tubulin folding factor D involved in beta-tubulin (Tub2p) folding; isolated as mutant with increased chromosome loss and sensitivity to benomyl [Source:SGD;Acc:S000005876]
YCL026C-A	16.7277	24.1717	-1.05031	0.482864	7.2963e-35	4.21648e-34	FRM2	Type II nitroreductase, using NADH as reductant; mutants are defective in fatty acid mediated repression of genes involved in fatty acid biosynthesis indicative of a role in lipid signaling; involved in the oxidative stress response; transcription induction by cadmium and selenite indicates a possible role in the metal stress response; expression induced in cells treated with the mycotoxin patuli…
YDR259C	13.657	21.1497	-1.1598	0.447575	2.07974e-34	1.19158e-33	YAP6	Basic leucine zipper (bZIP) transcription factor; physically interacts with the Tup1-Cyc8 complex and recruits Tup1p to its targets; overexpression increases sodium and lithium tolerance; computational analysis suggests a role in regulation of expression of genes involved in carbohydrate metabolism; YAP6 has a paralog, CIN5, that arose from the whole genome duplication [Source:SGD;Acc:S000002667]
YDR261C-D	4.55127	19.2622	-2.58761	0.166362	2.60001e-34	1.48585e-33	/	Retrotransposon TYA Gag and TYB Pol genes; in YDRCTY1-3 TYB is mutant and probably non-functional [Source:SGD;Acc:S000007395]
YGL079W	12.5668	19.5351	-1.15793	0.448156	2.76597e-32	1.51472e-31	KXD1	Subunit of the BLOC-1 complex involved in endosomal maturation; null mutant is sensitive to drug inducing secretion of vacuolar cargo; GFP-fusion protein localizes to the endosome [Source:SGD;Acc:S000003047]
YAR035C-A	0.49821	3.66965	-3.34455	0.0984441	1.25646e-31	6.77538e-31	/	Putative protein of unknown function; identified by gene-trapping, microarray-based expression analysis, and genome-wide homology searching; predicted to have a role in cell budding based on computational "guilt by association" analysis [Source:SGD;Acc:S000028595]
YFL051C	11.9492	18.6326	-1.1658	0.445718	1.09316e-30	5.78294e-30	/	Putative protein of unknown function; YFL051C is not an essential gene [Source:SGD;Acc:S000001843]
YDR261W-B	3.87703	11.2616	-2.06054	0.239727	2.5607e-30	1.34613e-29	/	Retrotransposon TYA Gag and TYB Pol genes; transcribed/translated as one unit; polyprotein is processed to make a nucleocapsid-like protein (Gag), reverse transcriptase (RT), protease (PR), and integrase (IN); similar to retroviral genes [Source:SGD;Acc:S000007397]
YNL210W	6.81399	12.1313	-1.34739	0.393004	1.31361e-27	6.5407e-27	MER1	mRNA-binding protein required for meiosis-specific mRNA splicing; required for chromosome pairing and meiotic recombination; Mer1p regulon embraces four essential meiotic pre-mRNAs: REC107, HFM1, AMA1 and SPO22 [Source:SGD;Acc:S000005154]
YAR033W	15.4297	21.5201	-1.00457	0.498417	2.42701e-27	1.19864e-26	MST28	Putative integral membrane protein, involved in vesicle formation; forms complex with Mst27p; member of DUP240 gene family; binds COPI and COPII vesicles; MST28 has a paralog, MST27, that arose from a segmental duplication [Source:SGD;Acc:S000000079]
YDR020C	7.89435	12.6137	-1.19781	0.435938	3.00241e-27	1.48063e-26	DAS2	Putative protein of unknown function; non-essential gene identified in a screen for mutants with increased levels of rDNA transcription; weak similarity with uridine kinases and with phosphoribokinases [Source:SGD;Acc:S000002427]
YPR007C	10.8449	18.1483	-1.25377	0.41935	7.43775e-27	3.6278e-26	REC8	Meiosis-specific component of sister chromatid cohesion complex; maintains cohesion between sister chromatids during meiosis I; maintains cohesion between centromeres of sister chromatids until meiosis II; independent of its role in sister chromatid cohesion, Rec8p promotes allelic collisions and prevents nonspecific chromosome interactions; homolog of S. pombe Rec8p [Source:SGD;Acc:S000006211]
YJL216C	8.96439	14.6311	-1.23012	0.426283	9.7642e-27	4.74524e-26	IMA5	Alpha-glucosidase; specificity for isomaltose, maltose, and palatinose, but not alpha-methylglucoside; most distant member of the IMA isomaltase family, but with similar catalytic properties as Ima1p and Ima2p; not required for isomaltose utilization, but Ima5p overexpression allows the ima1 null mutant to grow on isomaltose; can cleave alpha-1,3 linkage of nigerose and turanose and alpha-1,5 lin…
YOR050C	13.1758	19.2088	-1.07005	0.476301	1.86341e-26	9.01008e-26	/	Dubious open reading frame; unlikely to encode a functional protein, based on available experimental and comparative sequence data; null mutant is viable [Source:SGD;Acc:S000005576]
YDR366C	4.51295	10.5605	-1.73279	0.30087	4.54911e-25	2.13184e-24	/	Putative protein of unknown function [Source:SGD;Acc:S000002774]
YBR012W-B	4.79281	9.98863	-1.56337	0.33836	1.53776e-24	7.07264e-24	/	Retrotransposon TYA Gag and TYB Pol genes; transcribed/translated as one unit; polyprotein is processed to make a nucleocapsid-like protein (Gag), reverse transcriptase (RT), protease (PR), and integrase (IN); similar to retroviral genes [Source:SGD;Acc:S000002155]
YGR161C-D	6.78784	13.5128	-1.50769	0.351674	3.57755e-24	1.63197e-23	/	Retrotransposon TYA Gag and TYB Pol genes; transcribed/translated as one unit; polyprotein is processed to make a nucleocapsid-like protein (Gag), reverse transcriptase (RT), protease (PR), and integrase (IN); similar to retroviral genes [Source:SGD;Acc:S000007368]
YOR073W	10.4892	15.5347	-1.08835	0.470299	3.92173e-24	1.78532e-23	SGO1	Component of the spindle checkpoint; involved in sensing lack of tension on mitotic chromosomes; protects centromeric Rec8p at meiosis I; required for accurate chromosomal segregation at meiosis II and for mitotic chromosome stability; recruits condensin to the pericentric region of chromosomes during meiosis; dissociates from pericentromeres when sister kinetochores are under tension [Source:SGD…
YHR035W	6.5912	11.3566	-1.30752	0.404014	5.64215e-23	2.50546e-22	NEL1	Activator of Sar1p GTPase activity; paralog of Sec23 but does not associate with the COPII components; not an essential gene [Source:SGD;Acc:S000001077]
YPL080C	2.76094	6.78808	-1.80641	0.285901	6.61415e-23	2.93125e-22	/	Dubious open reading frame; unlikely to encode a functional protein, based on available experimental and comparative sequence data [Source:SGD;Acc:S000006001]
YCR020W-B	6.62985	11.5256	-1.32469	0.399236	6.67214e-23	2.955e-22	HTL1	Component of the RSC chromatin remodeling complex; RSC functions in transcriptional regulation and elongation, chromosome stability, and establishing sister chromatid cohesion; involved in telomere maintenance [Source:SGD;Acc:S000006439]
YHR052W-A	0.100157	4.20833	-5.61746	0.0203693	5.8176e-21	2.4687e-20	/	Dubious open reading frame; unlikely to encode a functional protein, based on available experimental and comparative sequence data; partially overlaps CUP1-1 [Source:SGD;Acc:S000028647]
YMR017W	10.2263	15.0432	-1.07159	0.475795	2.11355e-20	8.81787e-20	SPO20	Meiosis-specific subunit of the t-SNARE complex; required for prospore membrane formation during sporulation; similar to but not functionally redundant with Sec9p; SNAP-25 homolog [Source:SGD;Acc:S000004619]
YOL080C	9.10139	13.5349	-1.08598	0.471071	5.11097e-20	2.10607e-19	REX4	Putative RNA exonuclease; possibly involved in pre-rRNA processing and ribosome assembly [Source:SGD;Acc:S000005440]
YDL241W	2.71198	5.76408	-1.59241	0.331618	6.11158e-20	2.50605e-19	/	Putative protein of unknown function; YDL241W is not an essential gene [Source:SGD;Acc:S000002400]
YHR213W	1.57747	4.14687	-1.91727	0.264756	6.83122e-20	2.79429e-19	/	Pseudogenic fragment with similarity to flocculins; YHR213W has a paralog, YAR062W, that arose from a segmental duplication [Source:SGD;Acc:S000001256]
YLR035C-A	2.31097	5.65729	-1.80902	0.285385	9.10928e-19	3.57953e-18	/	Retrotransposon TYA Gag and TYB Pol genes; polyprotein is processed to make a nucleocapsid-like protein (Gag), reverse transcriptase (RT), protease (PR), and integrase (IN); YLR035C-A is part of a mutant retrotransposon [Source:SGD;Acc:S000007225]
YOL019W-A	0.041609	1.21291	-5.14052	0.0283497	1.01762e-18	3.99176e-18	/	Protein of unknown function; identified by gene-trapping, microarray-based expression analysis, and genome-wide homology searching [Source:SGD;Acc:S000028707]
YOR318C	7.25475	11.0627	-1.1226	0.459265	4.23716e-18	1.63336e-17	/	Dubious open reading frame; unlikely to encode a functional protein, based on available experimental and comparative sequence data; transcript is predicted to be spliced but there is no evidence that it is spliced in vivo [Source:SGD;Acc:S000005845]
YGL102C	0.708831	2.5768	-2.38925	0.190881	7.43906e-17	2.7398e-16	/	Dubious open reading frame unlikely to encode a functional protein; overlaps 3' end of essential RPL28 gene encoding a large subunit ribosomal protein [Source:SGD;Acc:S000003070]
YKL153W	4.77439	8.04518	-1.25945	0.417704	9.77805e-17	3.58546e-16	/	Dubious open reading frame; unlikely to encode a functional protein, based on available experimental and comparative sequence data; transcription of both YLK153W and the overlapping essential gene GPM1 is reduced in the gcr1 null mutant [Source:SGD;Acc:S000001636]
YDR278C	3.77468	6.98472	-1.39603	0.379972	4.30261e-16	1.54635e-15	/	Dubious open reading frame; unlikely to encode a functional protein, based on available experimental and comparative sequence data [Source:SGD;Acc:S000002686]
YJR029W	0.102734	1.22579	-3.9849	0.0631575	1.42445e-15	5.025e-15	/	Retrotransposon TYA Gag and TYB Pol genes; transcribed/translated as one unit; polyprotein is processed to make a nucleocapsid-like protein (Gag), reverse transcriptase (RT), protease (PR), and integrase (IN); similar to retroviral genes [Source:SGD;Acc:S000003790]
YOR376W	8.18747	12.9565	-1.16793	0.445061	1.63879e-15	5.75988e-15	/	Dubious open reading frame; unlikely to encode a functional protein, based on available experimental and comparative sequence data; YOR376W is not an essential gene [Source:SGD;Acc:S000005903]
YNR075W	8.53322	12.0867	-1.01264	0.49564	2.41373e-15	8.43922e-15	COS10	Protein of unknown function; member of the DUP380 subfamily of conserved, often subtelomerically-encoded proteins [Source:SGD;Acc:S000005358]
YPR202W	5.01078	8.50841	-1.29373	0.407896	4.31258e-15	1.49223e-14	/	Putative protein of unknown function; similar to telomere-encoded helicases; down-regulated at low calcium levels; YPR202W is not an essential gene; transcript is predicted to be spliced but there is no evidence that it is spliced in vivo [Source:SGD;Acc:S000006406]
YCL021W-A	6.08822	10.0092	-1.21826	0.4298	7.23568e-15	2.48569e-14	/	Putative protein of unknown function [Source:SGD;Acc:S000007549]
YCL019W	3.27351	5.51185	-1.26975	0.414732	8.79138e-15	3.01085e-14	/	Retrotransposon TYA Gag and TYB Pol genes; transcribed/translated as one unit; polyprotein is processed to make a nucleocapsid-like protein (Gag), reverse transcriptase (RT), protease (PR), and integrase (IN); similar to retroviral genes [Source:SGD;Acc:S000000524]
YFR032C-B	10.35	14.8638	-1.03296	0.488705	3.32516e-14	1.11595e-13	/	Putative protein of unknown function; identified by gene-trapping, microarray-based expression analysis, and genome-wide homology searching [Source:SGD;Acc:S000028630]
YHR175W-A	4.59211	7.05358	-1.14112	0.453406	4.43316e-14	1.48333e-13	/	Putative protein of unknown function; identified by fungal homology and RT-PCR [Source:SGD;Acc:S000028553]
YMR050C	3.75736	5.96549	-1.18246	0.440601	4.45516e-14	1.48921e-13	/	Retrotransposon TYA Gag and TYB Pol genes; transcribed/translated as one unit; polyprotein is processed to make a nucleocapsid-like protein (Gag), reverse transcriptase (RT), protease (PR), and integrase (IN); similar to retroviral genes [Source:SGD;Acc:S000004653]
YER138W-A	2.24874	4.51066	-1.50232	0.352985	1.34983e-13	4.40208e-13	/	Putative protein of unknown function; YER138W-A has a paralog, YBL107W-A, that arose from a single-locus duplication [Source:SGD;Acc:S000007239]
YKL202W	1.75569	3.57613	-1.53938	0.344033	3.93673e-13	1.2575e-12	/	Dubious open reading frame; unlikely to encode a functional protein, based on available experimental and comparative sequence data [Source:SGD;Acc:S000001685]
YPL143W	4.90217	8.00581	-1.24747	0.421187	6.18177e-13	1.95638e-12	RPL33A	Ribosomal 60S subunit protein L33A; N-terminally acetylated; rpl33a null mutant exhibits slow growth while rpl33a rpl33b double null mutant is inviable; homologous to mammalian ribosomal protein L35A, no bacterial homolog; RPL33A has a paralog, RPL33B, that arose from the whole genome duplication [Source:SGD;Acc:S000006064]
YBR184W	5.44013	7.82058	-1.03991	0.486357	9.86669e-13	3.08541e-12	/	Putative protein of unknown function; YBR184W is not an essential gene [Source:SGD;Acc:S000000388]
YJL220W	0.716562	2.09295	-2.06205	0.239475	1.15774e-12	3.60687e-12	/	Dubious open reading frame; unlikely to encode a functional protein, based on available experimental and comparative sequence data; partially overlaps the verified gene YJL221C/FSP2 [Source:SGD;Acc:S000003756]
YBR178W	2.466	4.60714	-1.42003	0.373704	2.82737e-12	8.6396e-12	/	Dubious open reading frame; unlikely to encode a functional protein, based on available experimental and comparative sequence data; partially overlaps the verified gene YBR177C [Source:SGD;Acc:S000000382]
YOR142W-B	0.197738	1.15179	-2.97352	0.127316	8.04285e-12	2.41141e-11	/	Retrotransposon TYA Gag and TYB Pol genes; transcribed/translated as one unit; polyprotein is processed to make a nucleocapsid-like protein (Gag), reverse transcriptase (RT), protease (PR), and integrase (IN); similar to retroviral genes [Source:SGD;Acc:S000007352]
YLR154W-F	0.708831	2.09333	-2.12457	0.22932	5.1518e-10	1.42875e-09	/	Dubious open reading frame; unlikely to encode a functional protein, based on available experimental and comparative sequence data; encoded within the 35S rRNA gene on the opposite strand [Source:SGD;Acc:S000028843]
YNL277W-A	0.945602	2.11504	-1.65881	0.316701	6.09156e-10	1.67894e-09	/	Putative protein of unknown function [Source:SGD;Acc:S000028852]
YDL247W-A	2.37615	3.99627	-1.2784	0.412252	7.65175e-10	2.09773e-09	/	Dubious open reading frame; unlikely to encode a functional protein, based on available experimental and comparative sequence data; identified by sequence comparison with hemiascomycetous yeast species [Source:SGD;Acc:S000007602]
YDL242W	2.7407	4.78389	-1.30285	0.405324	8.77229e-10	2.39805e-09	/	Dubious open reading frame; unlikely to encode a functional protein, based on available experimental and comparative sequence data [Source:SGD;Acc:S000002401]
YLR302C	0.0390323	0.661687	-4.26663	0.0519538	2.02279e-09	5.45826e-09	/	Dubious open reading frame; unlikely to encode a functional protein, based on available experimental and comparative sequence data [Source:SGD;Acc:S000004293]
YLL030C	0.141766	0.865676	-3.0225	0.123065	3.18218e-09	8.49088e-09	RRT7	Protein of unknown function; identified in a screen for mutants with increased levels of rDNA transcription; dubious open reading frame unlikely to encode a protein, based on available experimental and comparative sequence data [Source:SGD;Acc:S000003953]
YLR162W	0.500787	1.48318	-2.03452	0.244089	3.40957e-09	9.07591e-09	/	Putative protein of unknown function; overexpression confers resistance to the antimicrobial peptide MiAMP1 and causes growth arrest, apoptosis, and increased sensitivity to cobalt chloride [Source:SGD;Acc:S000004152]
YNL150W	1.41509	2.57532	-1.37766	0.384842	6.05877e-09	1.59376e-08	/	Dubious open reading frame; unlikely to encode a functional protein, based on available experimental and comparative sequence data; extensive overlap with PGA2/YNL149C, an uncharacterized gene with a proposed role in protein trafficking [Source:SGD;Acc:S000005094]
YLR062C	0.163859	0.887769	-2.87548	0.136268	1.0897e-08	2.82866e-08	BUD28	Dubious open reading frame; unlikely to encode a functional protein, based on available experimental and comparative sequence data; not conserved in closely related Saccharomyces species; 98% of ORF overlaps the verified gene RPL22A; diploid mutant displays a weak budding pattern phenotype in a systematic assay [Source:SGD;Acc:S000004052]
YLR410W-B	3.55742	5.31192	-1.10799	0.46394	2.27646e-08	5.77705e-08	/	Retrotransposon TYA Gag and TYB Pol genes; transcribed/translated as one unit; polyprotein is processed to make a nucleocapsid-like protein (Gag), reverse transcriptase (RT), protease (PR), and integrase (IN); similar to retroviral genes [Source:SGD;Acc:S000007380]
YOL079W	0.0611251	0.642171	-3.72609	0.0755676	3.2808e-08	8.23522e-08	/	Dubious open reading frame; unlikely to encode a functional protein, based on available experimental and comparative sequence data [Source:SGD;Acc:S000005439]
YDR210W-B	2.93033	4.57474	-1.15772	0.448221	3.46329e-08	8.68028e-08	/	Retrotransposon TYA Gag and TYB Pol genes; transcribed/translated as one unit; polyprotein is processed to make a nucleocapsid-like protein (Gag), reverse transcriptase (RT), protease (PR), and integrase (IN); similar to retroviral genes [Source:SGD;Acc:S000007393]
YPR012W	2.26826	3.48003	-1.12936	0.457117	3.75979e-08	9.39177e-08	/	Dubious open reading frame; unlikely to encode a functional protein, based on available experimental and comparative sequence data; YPR012W is not an essential gene [Source:SGD;Acc:S000006216]
YNR075C-A	1.61135	2.65854	-1.25014	0.420407	4.3195e-08	1.07498e-07	/	Protein of unknown function; identified by gene-trapping, microarray-based expression analysis, and genome-wide homology searching [Source:SGD;Acc:S000028706]
YOR034C-A	1.4567	2.44644	-1.24674	0.4214	2.66224e-07	6.34236e-07	/	Putative protein of unknown function; identified by expression profiling and mass spectrometry [Source:SGD;Acc:S000028856]
YDR034C-A	1.21735	2.1202	-1.30692	0.404182	3.2823e-07	7.76702e-07	/	Putative protein of unknown function; contained within the solo Ty1 LTR element YDRWdelta7 [Source:SGD;Acc:S000007233]
YOR192C-C	1.11719	1.98506	-1.34384	0.39397	4.72183e-07	1.10523e-06	/	Putative protein of unknown function; identified by expression profiling and mass spectrometry [Source:SGD;Acc:S000028857]
YDR008C	0.325142	1.15952	-2.29201	0.204191	9.25011e-07	2.12648e-06	/	Dubious open reading frame; unlikely to encode a functional protein, based on available experimental and comparative sequence data; partially overlaps TRP1/YDR007W on opposite strand [Source:SGD;Acc:S000002415]
YGR164W	0.205468	0.756691	-2.39376	0.190286	1.5579e-06	3.51499e-06	/	Dubious open reading frame; unlikely to encode a functional protein, based on available experimental and comparative sequence data [Source:SGD;Acc:S000003396]
YOR203W	0.222408	0.766998	-2.25879	0.208947	3.49588e-06	7.72859e-06	/	Dubious open reading frame; unlikely to encode a functional protein, based on available experimental and comparative sequence data; overlaps 5' end of essential DED1 gene required for translation initiation [Source:SGD;Acc:S000005729]
YHR219W	0.297895	0.923127	-2.12846	0.228702	3.56911e-06	7.88267e-06	/	Putative protein of unknown function with similarity to helicases; located in the telomere region on the right arm of chromosome VIII [Source:SGD;Acc:S000001262]
YPL250W-A	0.13919	0.647325	-2.61377	0.163372	3.62412e-06	7.99623e-06	/	Dubious open reading frame; unlikely to encode a functional protein, based on available experimental and comparative sequence data; almost completely overlaps the verified ORF RPL36B/YPL249C-A; identified by fungal homology and RT-PCR [Source:SGD;Acc:S000028589]
YAL037C-B	0.757073	1.52479	-1.48538	0.357154	3.96235e-06	8.72239e-06	/	Dubious open reading frame; unlikely to encode a functional protein, based on available experimental and comparative sequence data; identified by gene-trapping, microarray-based expression analysis, and genome-wide homology searching [Source:SGD;Acc:S000028592]
YHL041W	0.92976	1.69638	-1.38698	0.382366	3.97418e-06	8.74555e-06	/	Dubious open reading frame; unlikely to encode a functional protein, based on available experimental and comparative sequence data [Source:SGD;Acc:S000001033]
YPL238C	0.378537	0.950373	-1.81748	0.283716	8.23009e-06	1.78181e-05	/	Dubious open reading frame; unlikely to encode a functional protein, based on available experimental and comparative sequence data; partially overlaps 5' end of the verified essential gene SUI3/YPL237W [Source:SGD;Acc:S000006159]
YIL060W	0.596888	1.14663	-1.47547	0.359615	2.61175e-05	5.46695e-05	/	Mitochondrial protein of unknown function; required for respiratory growth; mutant accumulates less glycogen than does wild type; null mutation results in a decrease in plasma membrane electron transport; YIL060W is not an essential gene [Source:SGD;Acc:S000001322]
Q0045	0.987211	2.48766	-1.81331	0.284537	3.68819e-05	7.62006e-05	COX1	Subunit I of cytochrome c oxidase (Complex IV); Complex IV is the terminal member of the mitochondrial inner membrane electron transport chain; one of three mitochondrially-encoded subunits [Source:SGD;Acc:S000007260]
YER158W-A	0.481271	1.01517	-1.5395	0.344005	6.13497e-05	0.000124864	/	Dubious open reading frame; unlikely to encode a functional protein, based on available experimental and comparative sequence data; identified by gene-trapping, microarray-based expression analysis, and genome-wide homology searching [Source:SGD;Acc:S000028624]
YAL063C-A	1.36942	1.96297	-1.04358	0.485122	6.57829e-05	0.000133562	/	Putative protein of unknown function; identified by expression profiling and mass spectrometry [Source:SGD;Acc:S000028813]
YDL240C-A	0.161282	0.575893	-2.28212	0.205596	8.25111e-05	0.000166265	/	Dubious open reading frame; unlikely to encode a functional protein, based on available experimental and comparative sequence data; identified by sequence comparison with hemiascomycetous yeast species [Source:SGD;Acc:S000007601]
YLR400W	1.17059	1.68865	-1.03273	0.488784	0.00020556	0.000399769	/	Dubious open reading frame; unlikely to encode a functional protein, based on available experimental and comparative sequence data [Source:SGD;Acc:S000004392]
YLR466C-B	1.52149	2.10364	-1.03002	0.489702	0.000215207	0.000417561	/	Dubious open reading frame; unlikely to encode a functional protein, based on available experimental and comparative sequence data [Source:SGD;Acc:S000028686]
YCR064C	0.427876	0.869732	-1.53541	0.344981	0.000236422	0.000457133	/	Dubious open reading frame; unlikely to encode a functional protein, based on available experimental and comparative sequence data; partially overlaps the verified gene BUD31 [Source:SGD;Acc:S000000660]
YLR385C	1.07816	1.53657	-1.02903	0.49004	0.000287174	0.000550966	SWC7	Protein of unknown function; component of the Swr1p complex that incorporates Htz1p into chromatin [Source:SGD;Acc:S000004377]
Q0130	5.60771	10.5501	-1.37404	0.385809	0.000323342	0.000618054	OLI1	F0-ATP synthase subunit c (ATPase-associated proteolipid); encoded on the mitochondrial genome; mutation confers oligomycin resistance; expression is specifically dependent on the nuclear genes AEP1 and AEP2 [Source:SGD;Acc:S000007274]
Q0075	0.859807	1.95853	-1.63637	0.321664	0.000335991	0.000641075	AI5_BETA	Protein of unknown function; encoded within an intron of the mitochondrial COX1 gene; translational initiation codon is predicted to be ATA rather than ATG [Source:SGD;Acc:S000007266]
YBR300C	0.102734	0.382211	-2.33961	0.197564	0.000356724	0.000679145	/	Dubious open reading frame; unlikely to encode a functional protein, based on available experimental and comparative sequence data; partially overlaps the verified gene YBR301W; YBR300C is not an essential gene [Source:SGD;Acc:S000000504]
YJR150C	1.47769	2.10364	-1.05136	0.482514	0.000363699	0.000692031	DAN1	Cell wall mannoprotein; has similarity to Tir1p, Tir2p, Tir3p, and Tir4p; expressed under anaerobic conditions, completely repressed during aerobic growth [Source:SGD;Acc:S000003911]
YGL033W	0.898839	1.52073	-1.21209	0.431642	0.000369381	0.000702044	HOP2	Meiosis-specific protein that localizes to chromosomes;preventing synapsis between nonhomologous chromosomes and ensuring synapsis between homologs; complexes with Mnd1p to promote homolog pairing and meiotic double-strand break repair; contains a second intron at the 3' end; heterodimer of Hop2p-Mnd1p stimulates the activity of Dmc1p [Source:SGD;Acc:S000003001]
YAR066W	1.24054	1.73946	-1.03774	0.48709	0.000473429	0.00088919	/	Putative GPI protein; YAR066W has a paralog, YHR214W, that arose from a segmental duplication [Source:SGD;Acc:S000002144]
YHL005C	0.163859	0.495252	-2.05197	0.241155	0.000524825	0.000980494	/	Dubious open reading frame; unlikely to encode a functional protein, based on available experimental and comparative sequence data; partially overlaps the verified ORF YHL004W [Source:SGD;Acc:S000000997]
YLR157C-B	0	0.243021	-5.2353	0.0265472	0.000598383	0.00111017	/	Retrotransposon TYA Gag and TYB Pol genes; transcribed/translated as one unit; polyprotein is processed to make a nucleocapsid-like protein (Gag), reverse transcriptase (RT), protease (PR), and integrase (IN); similar to retroviral genes [Source:SGD;Acc:S000007374]
YHR032W-A	0.916876	1.32595	-1.04568	0.484417	0.000621119	0.00114853	/	Dubious open reading frame; unlikely to encode a functional protein, based on available experimental and comparative sequence data; partially overlaps the dubious ORF YHR032C-A [Source:SGD;Acc:S000028831]
YKL097C	0.963639	1.37419	-1.05514	0.48125	0.000673725	0.00124169	/	Dubious open reading frame; unlikely to encode a functional protein, based on available experimental and comparative sequence data; not conserved in closely related Saccharomyces species [Source:SGD;Acc:S000001580]
YPL152W-A	0.630767	1.02181	-1.20975	0.432345	0.000748484	0.00137493	/	Protein of unknown function; identified by gene-trapping, microarray-based expression analysis, and genome-wide homology searching [Source:SGD;Acc:S000028721]
YOR381W-A	0.508517	0.845063	-1.26128	0.417172	0.00122898	0.00221025	/	Putative protein of unknown function; identified by fungal homology and RT-PCR [Source:SGD;Acc:S000028587]
YDR154C	0.772533	1.12454	-1.06353	0.47846	0.00191952	0.00337771	/	Dubious open reading frame; unlikely to encode a functional protein, based on available experimental and comparative sequence data; null mutant exhibits synthetic phenotype with alpha-synuclein [Source:SGD;Acc:S000002561]
Q0275	0.398053	0.725389	-1.34846	0.39271	0.00195377	0.00343437	COX3	Subunit III of cytochrome c oxidase (Complex IV); Complex IV is the terminal member of the mitochondrial inner membrane electron transport chain; one of three mitochondrially-encoded subunits [Source:SGD;Acc:S000007283]
Q0085	0.278379	0.605716	-1.56923	0.336989	0.00217162	0.00380332	ATP6	Subunit a of the F0 sector of mitochondrial F1F0 ATP synthase; mitochondrially encoded; translation is specifically activated by Atp22p; ATP6 and ATP8 mRNAs are not translated in the absence of the F1 sector of ATPase [Source:SGD;Acc:S000007268]
Q0070	0.0195161	0.196259	-3.27516	0.103295	0.00239682	0.00418022	AI5_ALPHA	Endonuclease I-SceIV; involved in intron mobility; encoded by a mobile group I intron within the mitochondrial COX1 gene [Source:SGD;Acc:S000007265]
YLR162W-A	0.841388	1.2895	-1.10884	0.463666	0.00270575	0.00468084	RRT15	Putative protein of unknown function; identified by fungal homology comparisons and RT-PCR; identified in a screen for mutants with decreased levels of rDNA transcription [Source:SGD;Acc:S000028567]
YLR415C	0.621558	0.926801	-1.09279	0.468853	0.00509445	0.00854651	/	Putative protein of unknown function; YLR415C is not an essential gene [Source:SGD;Acc:S000004407]
YIL177C	0.191105	0.412034	-1.61389	0.326717	0.0103062	0.016631	/	Putative Y' element ATP-dependent helicase [Source:SGD;Acc:S000001439]
YNL303W	0.180799	0.412034	-1.62328	0.324597	0.0108734	0.0174915	/	Dubious open reading frame; unlikely to encode a functional protein, based on available experimental and comparative sequence data [Source:SGD;Acc:S000005247]
YNL285W	0.515149	0.764421	-1.05151	0.482463	0.0124195	0.0198546	/	Dubious open reading frame; unlikely to encode a functional protein, based on available experimental and comparative sequence data [Source:SGD;Acc:S000005229]
YLR365W	0.486424	0.733119	-1.07684	0.474067	0.0130365	0.0207814	/	Dubious open reading frame; unlikely to encode a functional protein, based on available experimental and comparative sequence data; partially overlaps dubious gene YLR364C-A; YLR365W is not an essential gene [Source:SGD;Acc:S000004357]
YDL011C	0.483847	0.730543	-1.07698	0.47402	0.0133547	0.0212633	/	Dubious open reading frame; unlikely to encode a functional protein, based on available experimental and comparative sequence data; overlaps the uncharacterized ORF YDL010W [Source:SGD;Acc:S000002169]
Q0065	0.158706	0.392518	-1.71257	0.305116	0.0140647	0.0223141	AI4	Endonuclease I-SceII; encoded by a mobile group I intron within the mitochondrial COX1 gene; intron is normally spliced by the BI4p maturase but AI4p can mutate to acquire the same maturase activity [Source:SGD;Acc:S000007264]
YAL044W-A	0.0611251	0.215775	-2.16831	0.222471	0.0142141	0.0225351	/	Putative protein of unknown function; similar to S. pombe uvi31 which is a putative DNA repair protein [Source:SGD;Acc:S000007586]
YCR013C	0.649186	1.0229	-1.07807	0.473662	0.0173826	0.0272167	/	Dubious open reading frame; unlikely to encode a functional protein, based on available experimental and comparative sequence data; transcription of both YCR013C and the overlapping essential gene PGK1 is reduced in a gcr1 null mutant [Source:SGD;Acc:S000000606]
YLL046C	0.249654	0.42382	-1.29801	0.406687	0.0177555	0.0277357	RNP1	Ribonucleoprotein that contains two RNA recognition motifs (RRM); RNP1 has a paralog, SBP1, that arose from the whole genome duplication [Source:SGD;Acc:S000003969]
Q0060	0.0975806	0.28463	-1.88735	0.270303	0.0317494	0.0479935	AI3	Endonuclease I-SceIII; encoded by a mobile group I intron within the mitochondrial COX1 gene [Source:SGD;Acc:S000007263]
YEL076C	0	0.105311	-4.14738	0.0564307	0.0325266	0.0490796	/	Putative protein of unknown function [Source:SGD;Acc:S000000802]

## Sheet: mRI24vsmR416_up_FAP
Table S1. Outline of the differentially expressed genes in treated BY4742/I24 strain compared with treated BY4742/pRS416 strain but not in untreated BY4742/I24 strain compared with untreated BY4742/pRS416 strain (log2foldchange>1.0 and p value<0.05)
Significantly Up-regulated Genes
GeneID	Readcount_mRI24	Readcount_mR416	log2FoldChange	FoldChange	pval	padj	gene name	gene description
YBR054W	3301.37	481.694	1.96357	3.90026	0	0	YRO2	Protein of unknown function with similarity to archaeal rhodopsins; the authentic, non-tagged protein is detected in a phosphorylated state in highly purified mitochondria in high-throughput studies; transcriptionally regulated by Haa1p; YRO2 has a paralog, MRH1, that arose from the whole genome duplication [Source:SGD;Acc:S000000258]
YGL147C	277.628	28.3909	2.47671	5.56625	0	0	RPL9A	Ribosomal 60S subunit protein L9A; homologous to mammalian ribosomal protein L9 and bacterial L6; RPL9A has a paralog, RPL9B, that arose from a single-locus duplication [Source:SGD;Acc:S000003115]
YJL190C	270.23	40.2571	1.92574	3.79931	1.57280857697102e-319	1.81469570619021e-317	RPS22A	Protein component of the small (40S) ribosomal subunit; homologous to mammalian ribosomal protein S15A and bacterial S8; RPS22A has a paralog, RPS22B, that arose from the whole genome duplication [Source:SGD;Acc:S000003726]
YLR150W	588.87	99.3624	1.75637	3.37846	2.02154e-299	2.08125e-297	STM1	Protein required for optimal translation under nutrient stress; perturbs association of Yef3p with ribosomes; involved in TOR signaling; binds G4 quadruplex and purine motif triplex nucleic acid; helps maintain telomere structure; protein abundance increases in response to DNA replication stress; serves as a ribosome preservation factor both during quiescence and recovery [Source:SGD;Acc:S0000041…
YKR059W	174.788	25.4125	1.97305	3.92597	7.07709e-283	6.23156e-281	TIF1	Translation initiation factor eIF4A; DEA(D/H)-box RNA helicase that couples ATPase activity to RNA binding and unwinding; forms a dumbbell structure of two compact domains connected by a linker; interacts with eIF4G; protein abundance increases in response to DNA replication stress; TIF1 has a paralog, TIF2, that arose from the whole genome duplication [Source:SGD;Acc:S000001767]
YMR217W	274.708	45.262	1.79311	3.46562	1.47506e-255	1.07295e-253	GUA1	GMP synthase; highly conserved enzyme that catalyzes the second step in the biosynthesis of GMP from inosine 5'-phosphate (IMP); transcription is not subject to regulation by guanine but is negatively regulated by nutrient starvation; reduction-of-function mutation gua1-G388D causes changes in cellular guanine nucleotide pools, defects in general protein synthesis, and impaired translation of GCN…
YDR508C	272.797	47.5585	1.69581	3.2396	5.22924e-254	3.72277e-252	GNP1	High-affinity glutamine permease; also transports Leu, Ser, Thr, Cys, Met and Asn; expression is fully dependent on Grr1p and modulated by the Ssy1p-Ptr3p-Ssy5p (SPS) sensor of extracellular amino acids; GNP1 has a paralog, AGP1, that arose from the whole genome duplication [Source:SGD;Acc:S000002916]
YPR156C	1105.91	188.673	1.73045	3.31832	1.74893e-247	1.18221e-245	TPO3	Polyamine transporter of the major facilitator superfamily; member of the 12-spanner drug:H(+) antiporter DHA1 family; specific for spermine; localizes to the plasma membrane; TPO3 has a paralog, TPO2, that arose from the whole genome duplication [Source:SGD;Acc:S000006360]
YKR039W	308.43	52.0119	1.74461	3.35105	4.521e-242	2.88138e-240	GAP1	General amino acid permease; Gap1p senses the presence of amino acid substrates to regulate localization to the plasma membrane when needed; essential for invasive growth [Source:SGD;Acc:S000001747]
YNL112W	372.042	63.2911	1.74629	3.35495	3.03483e-236	1.89804e-234	DBP2	ATP-dependent RNA helicase of the DEAD-box protein family; has a strong preference for dsRNA; interacts with YRA1; required for the assembly of Yra1p, Nab2p and Mex67p onto mRNA and formation of nuclear mRNP; involved in mRNA decay and rRNA processing; may be involved in suppression of transcription from cryptic initiation sites [Source:SGD;Acc:S000005056]
YLR197W	221.003	36.4416	1.78387	3.44349	2.69214e-233	1.62304e-231	NOP56	Essential evolutionarily-conserved nucleolar protein; component of the box C/D snoRNP complexes that direct 2'-O-methylation of pre-rRNA during its maturation; overexpression causes spindle orientation defects [Source:SGD;Acc:S000004187]
YBL039C	111.8	14.864	2.08806	4.25175	2.37343e-226	1.35752e-224	URA7	Major CTP synthase isozyme (see also URA8); catalyzes the ATP-dependent transfer of the amide nitrogen from glutamine to UTP, forming CTP, the final step in de novo biosynthesis of pyrimidines; involved in phospholipid biosynthesis; capable of forming cytoplasmic filaments termed cytoophidium, especially during conditions of glucose depletion; URA7 has a paralog, URA8, that arose from the whole g…
YDL014W	436.762	69.9078	1.82235	3.53657	5.65347e-226	3.20619e-224	NOP1	Histone glutamine methyltransferase, modifies H2A at Q105 in nucleolus; component of the small subunit processome complex, which is required for processing of pre-18S rRNA; ortholog of mammalian fibrillarin [Source:SGD;Acc:S000002172]
YGR055W	237.494	43.6659	1.62577	3.08607	3.1225e-224	1.74132e-222	MUP1	High affinity methionine permease; integral membrane protein with 13 putative membrane-spanning regions; also involved in cysteine uptake [Source:SGD;Acc:S000003287]
YGL105W	186.712	30.7138	1.79475	3.46955	9.44122e-223	5.17874e-221	ARC1	Protein that binds tRNA and methionyl- and glutamyl-tRNA synthetases; involved in tRNA delivery, stimulating catalysis, and ensuring localization; also binds quadruplex nucleic acids; protein abundance increases in response to DNA replication stress; methionyl-tRNA synthetase is Mes1p; glutamyl-tRNA synthetase is Gus1p [Source:SGD;Acc:S000003073]
YBR084W	168.483	29.2231	1.70649	3.26366	2.89074e-222	1.57275e-220	MIS1	Mitochondrial C1-tetrahydrofolate synthase; involved in interconversion between different oxidation states of tetrahydrofolate (THF); provides activities of formyl-THF synthetase, methenyl-THF cyclohydrolase, and methylene-THF dehydrogenase [Source:SGD;Acc:S000000288]
YGL008C	9221.54	2042.6	1.35354	2.55538	1.61172e-221	8.69809e-220	PMA1	Plasma membrane P2-type H+-ATPase; pumps protons out of cell; major regulator of cytoplasmic pH and plasma membrane potential; long-lived protein asymmetrically distributed at plasma membrane between mother cells and buds; accumulates at high levels in mother cells during aging, buds emerge with very low levels of Pma1p, newborn cells have low levels of Pma1p; Hsp30p plays a role in Pma1p regulat…
YNL209W	801.113	150.101	1.60539	3.04278	1.06991e-218	5.68241e-217	SSB2	Cytoplasmic ATPase that is a ribosome-associated molecular chaperone; functions with J-protein partner Zuo1p; may be involved in the folding of newly-synthesized polypeptide chains; member of the HSP70 family; SSB2 has a paralog, SSB1, that arose from the whole genome duplication [Source:SGD;Acc:S000005153]
YDR523C	74.7517	5.26849	3.02788	8.15609	6.61665e-218	3.48651e-216	SPS1	Putative protein serine/threonine kinase; expressed at the end of meiosis and localized to the prospore membrane; required for correct localization of enzymes involved in spore wall synthesis [Source:SGD;Acc:S000002931]
YPL220W	272.402	49.0589	1.66859	3.17904	1.63192e-215	8.40063e-214	RPL1A	Ribosomal 60S subunit protein L1A; N-terminally acetylated; homologous to mammalian ribosomal protein L10A and bacterial L1; RPL1A has a paralog, RPL1B, that arose from the whole genome duplication; rpl1a rpl1b double null mutation is lethal [Source:SGD;Acc:S000006141]
YLR060W	210.709	38.4657	1.64694	3.13169	8.73177e-208	4.20381e-206	FRS1	Beta subunit of cytoplasmic phenylalanyl-tRNA synthetase; forms a tetramer with Frs2p to generate active enzyme; able to hydrolyze mis-aminoacylated tRNA-Phe, which could contribute to translational quality control [Source:SGD;Acc:S000004050]
YHR089C	141.327	23.4873	1.76828	3.40647	1.2197e-206	5.83017e-205	GAR1	Protein component of the H/ACA snoRNP pseudouridylase complex; involved in the modification and cleavage of the 18S pre-rRNA [Source:SGD;Acc:S000001131]
YLR372W	131.256	21.7011	1.77555	3.42369	3.66311e-204	1.72631e-202	ELO3	Elongase; involved in fatty acid and sphingolipid biosynthesis; synthesizes very long chain 20-26-carbon fatty acids from C18-CoA primers; involved in regulation of sphingolipid biosynthesis [Source:SGD;Acc:S000004364]
YGR138C	5003.52	710.938	1.98776	3.96622	4.33367e-202	2.02804e-200	TPO2	Polyamine transporter of the major facilitator superfamily; member of the 12-spanner drug:H(+) antiporter DHA1 family; specific for spermine; localizes to the plasma membrane; transcription of TPO2 is regulated by Haa1p; TPO2 has a paralog, TPO3, that arose from the whole genome duplication [Source:SGD;Acc:S000003370]
YBR031W	533.632	114.619	1.39701	2.63355	1.72263e-198	7.89576e-197	RPL4A	Ribosomal 60S subunit protein L4A; N-terminally acetylated; homologous to mammalian ribosomal protein L4 and bacterial L4; RPL4A has a paralog, RPL4B, that arose from the whole genome duplication [Source:SGD;Acc:S000000235]
YOR310C	200.769	37.8589	1.58803	3.00638	3.62111e-198	1.64847e-196	NOP58	Protein involved in producing mature rRNAs and snoRNAs; involved in pre-rRNA processing, 18S rRNA synthesis, and snoRNA synthesis; component of the small subunit processome complex, which is required for processing of pre-18S rRNA [Source:SGD;Acc:S000005837]
YLR249W	2503.02	519.504	1.46185	2.75462	1.69678e-192	7.27875e-191	YEF3	Gamma subunit of translational elongation factor eEF1B; stimulates the binding of aminoacyl-tRNA (AA-tRNA) to ribosomes by releasing eEF1A (Tef1p/Tef2p) from the ribosomal complex; contains two ABC cassettes; binds and hydrolyzes ATP; YEF3 has a paralog, HEF3, that arose from the whole genome duplication [Source:SGD;Acc:S000004239]
YNL158W	118.771	17.6824	1.92539	3.7984	2.05174e-191	8.69003e-190	PGA1	Essential component of GPI-mannosyltransferase II; complex is responsible for second mannose addition to GPI precursors as a partner of Gpi18p; required for maturation of Gas1p and Pho8p; has synthetic genetic interactions with secretory pathway genes [Source:SGD;Acc:S000005102]
YPR010C	290.296	55.024	1.57784	2.98523	2.37621e-187	9.81581e-186	RPA135	RNA polymerase I second largest subunit A135 [Source:SGD;Acc:S000006214]
YNL248C	80.6971	12.3295	1.89955	3.73097	4.9353e-184	1.97767e-182	RPA49	RNA polymerase I subunit A49; essential for nucleolar assembly and for high polymerase loading rate; required for nucleolar localization of Rpa34p [Source:SGD;Acc:S000005192]
YPL131W	944.517	188.394	1.5141	2.8562	6.99864e-183	2.75499e-181	RPL5	Ribosomal 60S subunit protein L5; homologous to mammalian ribosomal protein L5 and bacterial L18; binds 5S rRNA and is required for 60S subunit assembly [Source:SGD;Acc:S000006052]
YMR116C	658.696	132.83	1.49787	2.82426	4.11658e-182	1.611e-180	ASC1	G-protein beta subunit and guanine dissociation inhibitor for Gpa2p; ortholog of RACK1 that inhibits translation; core component of the small (40S) ribosomal subunit; regulates P-body formation induced by replication stress; represses Gcn4p in the absence of amino acid starvation [Source:SGD;Acc:S000004722]
YNL069C	478.699	108.647	1.33091	2.51561	1.15336e-179	4.41045e-178	RPL16B	Ribosomal 60S subunit protein L16B; N-terminally acetylated, binds 5.8 S rRNA; transcriptionally regulated by Rap1p; homologous to mammalian ribosomal protein L13A and bacterial L13; RPL16B has a paralog, RPL16A, that arose from the whole genome duplication [Source:SGD;Acc:S000005013]
YNL008C	362.027	60.2684	1.77245	3.41635	5.78535e-179	2.17503e-177	ASI3	Subunit of the nuclear inner membrane Asi ubiquitin ligase complex; Asi complex targets both misfolded proteins and regulators of sterol biosynthesis for ubiquitin-mediated degradation; acts with Asi1p and Asi2p to ensure the fidelity of SPS-sensor signalling by targeting latent unprocessed forms of Stp1p and Stp2p and maintains the repressed state of gene expression in the absence of inducing am…
YHR183W	546.223	113.231	1.46027	2.7516	1.16212e-178	4.34463e-177	GND1	6-phosphogluconate dehydrogenase (decarboxylating); catalyzes an NADPH regenerating reaction in the pentose phosphate pathway; required for growth on D-glucono-delta-lactone and adaptation to oxidative stress; GND1 has a paralog, GND2, that arose from the whole genome duplication [Source:SGD;Acc:S000001226]
YGR159C	199.51	39.9156	1.50291	2.83413	7.44019e-177	2.70597e-175	NSR1	Nucleolar protein that binds nuclear localization sequences; required for pre-rRNA processing and ribosome biogenesis [Source:SGD;Acc:S000003391]
YEL026W	132.518	26.6583	1.49404	2.81676	9.61499e-177	3.47803e-175	SNU13	RNA binding protein; part of U3 snoRNP involved in rRNA processing, part of U4/U6-U5 tri-snRNP involved in mRNA splicing, similar to human 15.5K protein [Source:SGD;Acc:S000000752]
YPL093W	188.986	39.1698	1.45253	2.73688	1.86043e-173	6.62235e-172	NOG1	Putative GTPase; associates with free 60S ribosomal subunits in the nucleolus and is required for 60S ribosomal subunit biogenesis; constituent of 66S pre-ribosomal particles; member of the ODN family of nucleolar G-proteins [Source:SGD;Acc:S000006014]
YCL025C	922.148	197.531	1.39808	2.6355	3.05894e-173	1.08309e-171	AGP1	Low-affinity amino acid permease with broad substrate range; involved in uptake of asparagine, glutamine, and other amino acids; expression regulated by SPS plasma membrane amino acid sensor system (Ssy1p-Ptr3p-Ssy5p); AGP1 has a paralog, GNP1, that arose from the whole genome duplication [Source:SGD;Acc:S000000530]
YGR185C	161.18	31.5337	1.54071	2.90938	3.94179e-166	1.32555e-164	TYS1	Cytoplasmic tyrosyl-tRNA synthetase; required for cytoplasmic protein synthesis; interacts with positions 34 and 35 of the tRNATyr anticodon; mutations in human ortholog YARS are associated with Charcot-Marie-Tooth (CMT) neuropathies; protein abundance increases in response to DNA replication stress [Source:SGD;Acc:S000003417]
YGL120C	132.143	25.1954	1.57892	2.98746	1.34366e-160	4.36493e-159	PRP43	RNA helicase in the DEAH-box family; functions in both RNA polymerase I and polymerase II transcript metabolism; catalyzes removal of U2, U5, and U6 snRNPs from the postsplicing lariat-intron ribonucleoprotein complex; required for efficient biogenesis of both small- and large-subunit rRNAs; acts with Sqs1p to promote 20S to 18S rRNA processing catalyzed by endonuclease Nob1p [Source:SGD;Acc:S000…
YMR290C	109.591	19.0123	1.71082	3.27346	2.73751e-160	8.80741e-159	HAS1	ATP-dependent RNA helicase; involved in the biogenesis of 40S and 60S ribosome subunits; localizes to both the nuclear periphery and nucleolus; highly enriched in nuclear pore complex fractions; constituent of 66S pre-ribosomal particles [Source:SGD;Acc:S000004903]
YGR162W	265.259	60.3109	1.31709	2.49162	1.11679e-155	3.41259e-154	TIF4631	Translation initiation factor eIF4G; subunit of the mRNA cap-binding protein complex (eIF4F) that also contains eIF4E (Cdc33p); interacts with Pab1p and with eIF4A (Tif1p); also has a role in biogenesis of the large ribosomal subunit; TIF4631 has a paralog, TIF4632, that arose from the whole genome duplication [Source:SGD;Acc:S000003394]
YOR340C	49.2272	7.42909	1.9153	3.77191	1.06055e-154	3.2114e-153	RPA43	RNA polymerase I subunit A43 [Source:SGD;Acc:S000005867]
YPL090C	395.949	95.8455	1.22472	2.33711	3.27503e-152	9.61249e-151	RPS6A	Protein component of the small (40S) ribosomal subunit; homologous to mammalian ribosomal protein S6, no bacterial homolog; RPS6A has a paralog, RPS6B, that arose from the whole genome duplication [Source:SGD;Acc:S000006011]
YCR024C-A	265.703	45.6309	1.74313	3.3476	2.98006e-151	8.67067e-150	PMP1	Regulatory subunit for the plasma membrane H(+)-ATPase Pma1p; small single-membrane span proteolipid; forms unique helix and positively charged cytoplasmic domain that is able to specifically segregate phosphatidylserines; PMP1 has a paralog, PMP2, that arose from the whole genome duplication [Source:SGD;Acc:S000000619]
YML063W	623.42	158.564	1.16092	2.23599	8.81882e-149	2.5113e-147	RPS1B	Ribosomal protein 10 (rp10) of the small (40S) subunit; homologous to mammalian ribosomal protein S3A, no bacterial homolog; RPS1B has a paralog, RPS1A, that arose from the whole genome duplication [Source:SGD;Acc:S000004528]
YGL123W	388.192	92.597	1.25069	2.37955	2.52155e-147	7.09002e-146	RPS2	Protein component of the small (40S) subunit; essential for control of translational accuracy; phosphorylation by C-terminal domain kinase I (CTDK-I) enhances translational accuracy; methylated on one or more arginine residues by Hmt1p; homologous to mammalian ribosomal protein S2 and bacterial S5 [Source:SGD;Acc:S000003091]
YHR193C	213.105	47.9642	1.3291	2.51247	2.30192e-145	6.41852e-144	EGD2	Alpha subunit of the nascent polypeptide-associated complex (NAC); involved in protein sorting and translocation; associated with cytoplasmic ribosomes [Source:SGD;Acc:S000001236]
YKL062W	737.446	154.223	1.44019	2.71357	7.67628e-145	2.12271e-143	MSN4	Stress-responsive transcriptional activator; activated in stochastic pulses of nuclear localization in response to various stress conditions; binds DNA at stress response elements of responsive genes, inducing gene expression; involved in diauxic shift [Source:SGD;Acc:S000001545]
YMR260C	188.612	44.1864	1.27425	2.41873	1.82602e-144	5.0287e-143	TIF11	Translation initiation factor eIF1A; essential protein that forms a complex with Sui1p (eIF1) and the 40S ribosomal subunit and scans for the start codon; C-terminus associates with Fun12p (eIF5B); N terminus interacts with eIF2 and eIF3 [Source:SGD;Acc:S000004873]
YIL078W	398.059	93.7723	1.26706	2.40671	4.01708e-144	1.09724e-142	THS1	Threonyl-tRNA synthetase; essential cytoplasmic protein [Source:SGD;Acc:S000001340]
YNR053C	143.116	33.126	1.29601	2.4555	7.01096e-144	1.90721e-142	NOG2	Putative GTPase; associates with pre-60S ribosomal subunits in the nucleolus and is required for their nuclear export and maturation [Source:SGD;Acc:S000005336]
YOL077C	71.7908	12.0556	1.77508	3.42257	2.37723e-143	6.41468e-142	BRX1	Nucleolar protein; constituent of 66S pre-ribosomal particles; depletion leads to defects in rRNA processing and a block in the assembly of large ribosomal subunits; possesses a sigma(70)-like RNA-binding motif [Source:SGD;Acc:S000005437]
YOR341W	254.298	48.1668	1.5847	2.99945	1.25819e-142	3.38145e-141	RPA190	RNA polymerase I largest subunit A190 [Source:SGD;Acc:S000005868]
YDR060W	148.597	33.6794	1.31935	2.49554	5.30513e-142	1.40881e-140	MAK21	Constituent of 66S pre-ribosomal particles; required for large (60S) ribosomal subunit biogenesis; acts as part of a Mak21p-Noc2p-Rrp5p module that associates with nascent pre-rRNA during transcription and has a role in bigenesis of the large ribosomal subunit; involved in nuclear export of pre-ribosomes; required for maintenance of dsRNA virus; homolog of human CAATT-binding protein [Source:SGD;…
YKR081C	70.2009	13.5675	1.55492	2.93818	8.55644e-142	2.24548e-140	RPF2	Essential protein involved in rRNA maturation and ribosomal assembly; involved in the processing of pre-rRNA and the assembly of the 60S ribosomal subunit; interacts with ribosomal protein L11; localizes predominantly to the nucleolus; constituent of 66S pre-ribosomal particles [Source:SGD;Acc:S000001789]
YDL229W	402.524	98.7124	1.21766	2.3257	1.47152e-140	3.77294e-139	SSB1	Cytoplasmic ATPase that is a ribosome-associated molecular chaperone; functions with J-protein partner Zuo1p; may be involved in folding of newly-made polypeptide chains; member of the HSP70 family; interacts with phosphatase subunit Reg1p; SSB1 has a paralog, SSB2, that arose from the whole genome duplication [Source:SGD;Acc:S000002388]
YCL054W	112.988	24.5499	1.38884	2.61867	5.03148e-139	1.2754e-137	SPB1	AdoMet-dependent methyltransferase; involved in rRNA processing and 60S ribosomal subunit maturation; methylates G2922 in the tRNA docking site of the large subunit rRNA and in the absence of snR52, U2921; suppressor of PAB1 mutants [Source:SGD;Acc:S000000559]
YLR009W	105.032	21.185	1.48694	2.80294	7.17408e-136	1.76503e-134	RLP24	Essential protein required for ribosomal large subunit biogenesis; associated with pre-60S ribosomal subunits; stimulates the ATPase activity of Afg2p, which is required for release of Rlp24p from the pre-60S particle; has similarity to Rpl24Ap and Rpl24Bp [Source:SGD;Acc:S000003999]
YJL008C	153.168	33.9001	1.36464	2.57512	8.24489e-135	1.99187e-133	CCT8	Subunit of the cytosolic chaperonin Cct ring complex; related to Tcp1p, required for the assembly of actin and tubulins in vivo [Source:SGD;Acc:S000003545]
YPL086C	63.6008	12.3433	1.54939	2.92692	2.42848e-133	5.78342e-132	ELP3	Subunit of Elongator complex; Elongator is required for modification of wobble nucleosides in tRNA; exhibits histone acetyltransferase activity that is directed to histones H3 and H4; disruption confers resistance to K. lactis zymotoxin [Source:SGD;Acc:S000006007]
YDR023W	233.764	53.8017	1.31146	2.48193	1.5491e-132	3.6761e-131	SES1	Cytosolic seryl-tRNA synthetase; class II aminoacyl-tRNA synthetase that aminoacylates tRNA(Ser), displays tRNA-dependent amino acid recognition which enhances discrimination of the serine substrate, interacts with peroxin Pex21p [Source:SGD;Acc:S000002430]
YMR131C	109.785	24.4822	1.3472	2.54417	3.01526e-132	7.13009e-131	RRB1	Nuclear protein involved in early steps of ribosome biogenesis; physically interacts with the ribosomal protein Rpl3p; essential gene [Source:SGD;Acc:S000004738]
YBR048W	392.342	99.7625	1.16739	2.24604	9.45989e-131	2.22125e-129	RPS11B	Protein component of the small (40S) ribosomal subunit; homologous to mammalian ribosomal protein S11 and bacterial S17; RPS11B has a paralog, RPS11A, that arose from the whole genome duplication [Source:SGD;Acc:S000000252]
YPL263C	128.332	29.7992	1.28601	2.43853	2.5937e-130	6.04774e-129	KEL3	Cytoplasmic protein of unknown function [Source:SGD;Acc:S000006184]
YGR245C	119.208	26.4667	1.35347	2.55526	1.04673e-129	2.4322e-128	SDA1	Protein required for actin organization and passage through Start; highly conserved nuclear protein; required for actin cytoskeleton organization; plays a critical role in G1 events; binds Nap1p; involved in 60S ribosome biogenesis [Source:SGD;Acc:S000003477]
YLR083C	118.481	26.476	1.34699	2.54381	4.25305e-128	9.58297e-127	EMP70	Protein with a role in cellular adhesion and filamentous growth; also endosome-to-vacuole sorting; similar to Tmn3p; member of Transmembrane Nine family of proteins with 9 transmembrane segments; EMP70 has a paralog, TMN2, that arose from the whole genome duplication [Source:SGD;Acc:S000004073]
YGR103W	194.09	44.9968	1.28741	2.4409	1.33493e-127	2.99777e-126	NOP7	Component of several different pre-ribosomal particles; forms a complex with Ytm1p and Erb1p that is required for maturation of the large ribosomal subunit; required for exit from G<sub>0</sub> and the initiation of cell proliferation [Source:SGD;Acc:S000003335]
YLR175W	313.45	69.0562	1.3583	2.56383	7.3843e-127	1.6527e-125	CBF5	Pseudouridine synthase catalytic subunit of box H/ACA snoRNPs; acts on large and small rRNAs, on snRNA U2, and on some mRNAs; mutations in human ortholog dyskerin cause the disorder dyskeratosis congenita; small nucleolar ribonucleoprotein particles are also known as snoRNPs [Source:SGD;Acc:S000004165]
YDR324C	72.8506	14.9524	1.46462	2.75991	3.38776e-125	7.45753e-124	UTP4	Subunit of U3-containing 90S preribosome and SSU processome complexes; involved in production of 18S rRNA and assembly of small ribosomal subunit; member of t-Utp subcomplex involved with transcription of 35S rRNA transcript; Small Subunit processome is also known as SSU processome [Source:SGD;Acc:S000002732]
YGL245W	368.12	86.3968	1.27384	2.41804	1.02984e-124	2.25218e-123	GUS1	Glutamyl-tRNA synthetase (GluRS); forms a complex with methionyl-tRNA synthetase (Mes1p) and Arc1p; complex formation increases the catalytic efficiency of both tRNA synthetases and ensures their correct localization to the cytoplasm; protein abundance increases in response to DNA replication stress [Source:SGD;Acc:S000003214]
YPL211W	44.1562	6.67978	1.89393	3.71647	1.28288e-124	2.79643e-123	NIP7	Nucleolar protein required for 60S ribosome subunit biogenesis; constituent of 66S pre-ribosomal particles; physically interacts with Nop8p and the exosome subunit Rrp43p [Source:SGD;Acc:S000006132]
YJL014W	182.577	44.9941	1.2083	2.31066	2.19306e-124	4.74951e-123	CCT3	Subunit of the cytosolic chaperonin Cct ring complex; related to Tcp1p, required for the assembly of actin and tubulins in vivo; capable of binding Q/N rich proteins and mediating their folding [Source:SGD;Acc:S000003551]
YNR021W	85.0786	18.7354	1.3715	2.58739	7.99231e-124	1.71976e-122	/	Putative protein of unknown function; green fluorescent protein (GFP)-fusion protein localizes to the endoplasmic reticulum; YNR021W is not an essential gene [Source:SGD;Acc:S000005304]
YDR385W	477.035	127.338	1.09572	2.1372	1.7563e-123	3.76704e-122	EFT2	Elongation factor 2 (EF-2), also encoded by EFT1; catalyzes ribosomal translocation during protein synthesis; contains diphthamide, the unique posttranslationally modified histidine residue specifically ADP-ribosylated by diphtheria toxin; EFT2 has a paralog, EFT1, that arose from the whole genome duplication [Source:SGD;Acc:S000002793]
YKR042W	1318.23	373.188	1.00218	2.00303	2.33473e-123	4.99169e-122	UTH1	Mitochondrial inner membrane protein; role in mitophagy is disputed; implicated in cell wall biogenesis, the oxidative stress response, life span during starvation, and cell death; SUN family member; UTH1 has a paralog, NCA3, that arose from the whole genome duplication [Source:SGD;Acc:S000001750]
YPR102C	217.639	55.6833	1.14892	2.21747	5.89269e-122	1.24397e-120	RPL11A	Ribosomal 60S subunit protein L11A; expressed at twice the level of Rpl11Bp; involved in ribosomal assembly; depletion causes degradation of 60S proteins and RNA; homologous to mammalian ribosomal protein L11 and bacterial L5; RPL11A has a paralog, RPL11B, that arose from the whole genome duplication [Source:SGD;Acc:S000006306]
YJR123W	887.703	224.995	1.16367	2.24026	9.2237e-122	1.94104e-120	RPS5	Protein component of the small (40S) ribosomal subunit; least basic of non-acidic ribosomal proteins; phosphorylated in vivo; essential for viability; homologous to mammalian ribosomal protein S5 and bacterial S7 [Source:SGD;Acc:S000003884]
YNL132W	111.437	24.1359	1.38737	2.61602	2.76822e-121	5.80718e-120	KRE33	Protein required for biogenesis of the small ribosomal subunit; heterozygous mutant shows haploinsufficiency in K1 killer toxin resistance; essential gene; NAT10, the human homolog, implicated in several types of cancer and premature aging. [Source:SGD;Acc:S000005076]
YOR107W	911.454	202.589	1.3456	2.54135	2.79929e-120	5.81766e-119	RGS2	Negative regulator of glucose-induced cAMP signaling; directly activates the GTPase activity of the heterotrimeric G protein alpha subunit Gpa2p [Source:SGD;Acc:S000005633]
YMR037C	381.656	94.544	1.18915	2.28018	5.11422e-120	1.05306e-118	MSN2	Stress-responsive transcriptional activator; activated in stochastic pulses of nuclear localization in response to various stress conditions; binds DNA at stress response elements of responsive genes; relative distribution to nucleus increases upon DNA replication stress [Source:SGD;Acc:S000004640]
YNL159C	159.057	34.2461	1.40313	2.64474	7.56109e-120	1.55211e-118	ASI2	Subunit of the nuclear inner membrane Asi ubiquitin ligase complex; Asi complex targets both misfolded proteins and regulators of sterol biosynthesis for ubiquitin-mediated degradation; acts with Asi1p and Asi3p to ensure the fidelity of SPS-sensor signalling by targeting latent unprocessed forms of Stp1p and Stp2p and maintains the repressed state of gene expression in the absence of inducing am…
YPL265W	319.637	76.5444	1.23381	2.35188	8.72365e-120	1.78528e-118	DIP5	Dicarboxylic amino acid permease; mediates high-affinity and high-capacity transport of L-glutamate and L-aspartate; also a transporter for Gln, Asn, Ser, Ala, and Gly; relocalizes from plasma membrane to vacuole upon DNA replication stress [Source:SGD;Acc:S000006186]
YER065C	322.737	74.3651	1.30653	2.47346	8.69806e-119	1.76386e-117	ICL1	Isocitrate lyase; catalyzes the formation of succinate and glyoxylate from isocitrate, a key reaction of the glyoxylate cycle; expression of ICL1 is induced by growth on ethanol and repressed by growth on glucose [Source:SGD;Acc:S000000867]
YPR163C	274.99	69.8972	1.15662	2.22935	3.21018e-118	6.45121e-117	TIF3	Translation initiation factor eIF-4B; contains an RNA recognition motif and binds to single-stranded RNA; has RNA annealing activity; interacts with Rps20p at the head of the 40S ribosomal subunit and alters the structure of the mRNA entry channel [Source:SGD;Acc:S000006367]
YOR063W	1322.07	358.668	1.06691	2.09494	3.80955e-118	7.63278e-117	RPL3	Ribosomal 60S subunit protein L3; homologous to mammalian ribosomal protein L3 and bacterial L3; plays an important role in function of eIF5B in stimulating 3' end processing of 18S rRNA in context of 80S ribosomes that have not yet engaged in translation; involved in replication and maintenance of killer double stranded RNA virus [Source:SGD;Acc:S000005589]
YOR095C	38.8215	6.25206	1.82942	3.55395	1.82896e-114	3.61044e-113	RKI1	Ribose-5-phosphate ketol-isomerase; catalyzes the interconversion of ribose 5-phosphate and ribulose 5-phosphate in the pentose phosphate pathway; participates in pyridoxine biosynthesis [Source:SGD;Acc:S000005621]
YML106W	113.928	27.5871	1.23456	2.35309	2.30818e-114	4.51647e-113	URA5	Major orotate phosphoribosyltransferase (OPRTase) isozyme; catalyzes the fifth enzymatic step in de novo biosynthesis of pyrimidines, converting orotate into orotidine-5'-phosphate; URA5 has a paralog, URA10, that arose from the whole genome duplication [Source:SGD;Acc:S000004574]
YML093W	130.638	26.7712	1.45517	2.74189	2.53106e-114	4.93815e-113	UTP14	Subunit of U3-containing Small Subunit (SSU) processome complex; involved in production of 18S rRNA and assembly of small ribosomal subunit [Source:SGD;Acc:S000004558]
YLR409C	89.7399	18.4617	1.4686	2.76753	4.54927e-114	8.84992e-113	UTP21	Subunit of U3-containing 90S preribosome and SSU processome complexes; involved in production of 18S rRNA and assembly of small ribosomal subunit; synthetic defect with STI1 Hsp90 cochaperone; human homolog linked to glaucoma; Small Subunit processome is also known as SSU processome [Source:SGD;Acc:S000004401]
YOR133W	351.876	88.0055	1.18137	2.26792	2.17791e-112	4.11711e-111	EFT1	Elongation factor 2 (EF-2), also encoded by EFT2; catalyzes ribosomal translocation during protein synthesis; contains diphthamide, the unique posttranslationally modified histidine residue specifically ADP-ribosylated by diphtheria toxin; EFT1 has a paralog, EFT2, that arose from the whole genome duplication [Source:SGD;Acc:S000005659]
YOL139C	129.724	31.5384	1.23238	2.34954	5.84591e-112	1.0989e-110	CDC33	mRNA cap binding protein and translation initiation factor eIF4E; the eIF4E-cap complex is responsible for mediating cap-dependent mRNA translation via interactions with translation initiation factor eIF4G (Tif4631p or Tif4632p); protein abundance increases in response to DNA replication stress; mutants are defective for adhesion and pseudohyphal growth [Source:SGD;Acc:S000005499]
YER110C	191.018	44.1539	1.29383	2.45177	6.38778e-112	1.19072e-110	KAP123	Karyopherin beta; mediates nuclear import of ribosomal proteins prior to assembly into ribosomes and import of histones H3 and H4; localizes to the nuclear pore, nucleus, and cytoplasm; exhibits genetic interactions with RAI1 [Source:SGD;Acc:S000000912]
YOR168W	131.041	30.7561	1.27396	2.41825	7.28151e-112	1.35355e-110	GLN4	Glutamine tRNA synthetase; monomeric class I tRNA synthetase that catalyzes the specific glutaminylation of tRNA(Gln); N-terminal domain proposed to be involved in enzyme-tRNA interactions [Source:SGD;Acc:S000005694]
YGR128C	54.6769	8.99169	1.78172	3.43837	8.77507e-112	1.62667e-110	UTP8	Nucleolar protein required for export of tRNAs from the nucleus; also copurifies with the small subunit (SSU) processome containing the U3 snoRNA that is involved in processing of pre-18S rRNA [Source:SGD;Acc:S000003360]
YMR198W	51.9677	9.30485	1.67388	3.19071	5.82381e-111	1.07069e-109	CIK1	Kinesin-associated protein; required for both karyogamy and mitotic spindle organization, interacts stably and specifically with Kar3p and may function to target this kinesin to a specific cellular role; locus encodes a long and short transcript with differing functions; CIK1 has a paralog, VIK1, that arose from the whole genome duplication [Source:SGD;Acc:S000004811]
YGR054W	150.175	36.8352	1.21367	2.31926	6.78979e-111	1.24486e-109	/	Eukaryotic initiation factor (eIF) 2A; associates specifically with both 40S subunits and 80 S ribosomes, and interacts genetically with both eIF5b and eIF4E; homologous to mammalian eIF2A [Source:SGD;Acc:S000003286]
YMR318C	265.89	70.8923	1.09241	2.1323	1.38503e-110	2.52551e-109	ADH6	NADPH-dependent medium chain alcohol dehydrogenase; has broad substrate specificity; member of the cinnamyl family of alcohol dehydrogenases; may be involved in fusel alcohol synthesis or in aldehyde tolerance; protein abundance increases in response to DNA replication stress [Source:SGD;Acc:S000004937]
YMR309C	167.022	37.5562	1.34276	2.53636	1.44351e-110	2.62499e-109	NIP1	eIF3c subunit of the eukaryotic translation initiation factor 3 (eIF3); involved in the assembly of preinitiation complex and start codon selection [Source:SGD;Acc:S000004926]
YMR049C	107.344	24.9042	1.29393	2.45196	2.51988e-110	4.55757e-109	ERB1	Constituent of 66S pre-ribosomal particles; forms a complex with Nop7p and Ytm1p that is required for maturation of the large ribosomal subunit; required for maturation of the 25S and 5.8S ribosomal RNAs; homologous to mammalian Bop1 [Source:SGD;Acc:S000004652]
YAL025C	71.7971	14.444	1.48524	2.79963	2.59925e-110	4.68846e-109	MAK16	Essential nuclear protein; constituent of 66S pre-ribosomal particles; required for maturation of 25S and 5.8S rRNAs; required for maintenance of M1 satellite double-stranded RNA of the L-A virus [Source:SGD;Acc:S000000023]
YNL190W	520.412	115.205	1.3574	2.56222	5.70834e-110	1.02689e-108	/	Hydrophilin essential in desiccation-rehydration process; cell wall protein; contains a putative GPI-attachment site [Source:SGD;Acc:S000005134]
YDL148C	118.356	26.8438	1.31494	2.48792	3.56362e-109	6.3764e-108	NOP14	Nucleolar protein; forms a complex with Noc4p that mediates maturation and nuclear export of 40S ribosomal subunits; also present in the small subunit processome complex, which is required for processing of pre-18S rRNA [Source:SGD;Acc:S000002307]
YNL061W	152.693	37.6915	1.2076	2.30954	1.50072e-108	2.67097e-107	NOP2	rRNA m5C methyltransferase; methylates cytosine at position 2870 of 25S rRNA while Rcm1p methylates cytosine at position 2278; contains seven beta-strand methyltransferase motif; essential for processing and maturation of 27S pre-rRNA and large ribosomal subunit biogenesis; localized to the nucleolus; constituent of 66S pre-ribosomal particles; homolog of p120/NSUN1, a human gene upregulated in c…
YDR101C	101.168	22.8835	1.32368	2.50303	2.37433e-108	4.21459e-107	ARX1	Nuclear export factor for the ribosomal pre-60S subunit; shuttling factor which directly binds FG rich nucleoporins and facilities translocation through the nuclear pore complex; interacts directly with Alb1p; responsible for Tif6p recycling defects in the absence of Rei1; associated with the ribosomal export complex [Source:SGD;Acc:S000002508]
YGR240C	973.255	268.79	1.03533	2.04958	2.82753e-108	5.00577e-107	PFK1	Alpha subunit of heterooctameric phosphofructokinase; involved in glycolysis, indispensable for anaerobic growth, activated by fructose-2,6-bisphosphate and AMP, mutation inhibits glucose induction of cell cycle-related genes [Source:SGD;Acc:S000003472]
YKL006W	296.413	80.8008	1.05885	2.08327	3.69041e-108	6.51615e-107	RPL14A	Ribosomal 60S subunit protein L14A; N-terminally acetylated; homologous to mammalian ribosomal protein L14, no bacterial homolog; RPL14A has a paralog, RPL14B, that arose from the whole genome duplication [Source:SGD;Acc:S000001489]
YCR057C	108.086	26.5532	1.2112	2.3153	7.16056e-108	1.26101e-106	PWP2	Conserved 90S pre-ribosomal component; essential for proper endonucleolytic cleavage of the 35 S rRNA precursor at A0, A1, and A2 sites; contains eight WD-repeats; PWP2 deletion leads to defects in cell cycle and bud morphogenesis [Source:SGD;Acc:S000000653]
YBR079C	261.712	62.5533	1.25456	2.38595	7.95951e-108	1.39803e-106	RPG1	eIF3a subunit of the eukaryotic translation initiation factor 3 (eIF3); subunit of the core complex of eIF3; essential for translation; part of a Prt1p-Rpg1p-Nip1p subcomplex that stimulates binding of mRNA and tRNA(i)Met to ribosomes; involved in translation reinitiation [Source:SGD;Acc:S000000283]
YPL207W	188.65	50.086	1.09122	2.13054	8.24435e-106	1.43675e-104	TYW1	Iron-sulfer protein required for synthesis of Wybutosine modified tRNA; Wybutosine is a modified guanosine found at the 3'-position adjacent to the anticodon of phenylalanine tRNA which supports reading frame maintenance by stabilizing codon-anticodon interactions; induction by Yap5p in response to iron provides protection from high iron toxicity; overexpression results in increased cellular iron…
YLR276C	93.9187	22.0537	1.27469	2.41948	1.34511e-105	2.33804e-104	DBP9	DEAD-box protein required for 27S rRNA processing; exhibits DNA, RNA and DNA/RNA helicase activities; ATPase activity shows preference for DNA over RNA; DNA helicase activity abolished by mutation in RNA-binding domain [Source:SGD;Acc:S000004266]
YNL302C	398.182	110.311	1.04239	2.05964	8.27137e-105	1.42293e-103	RPS19B	Protein component of the small (40S) ribosomal subunit; required for assembly and maturation of pre-40 S particles; homologous to mammalian ribosomal protein S19, no bacterial homolog; mutations in human RPS19 are associated with Diamond Blackfan anemia; RPS19B has a paralog, RPS19A, that arose from the whole genome duplication [Source:SGD;Acc:S000005246]
YHR170W	139.154	32.0953	1.30946	2.47849	8.63574e-105	1.4818e-103	NMD3	Protein involved in nuclear export of the large ribosomal subunit; acts as a Crm1p-dependent adapter protein for export of nascent ribosomal subunits through the nuclear pore complex [Source:SGD;Acc:S000001213]
YJL080C	196.314	37.659	1.57986	2.98941	3.4868e-104	5.96769e-103	SCP160	Essential RNA-binding G protein effector of mating response pathway; ligand-activated RNA-binding protein that delivers RNAs involved in polarization and perpetualizing mating signal to shmoo tip during pheromone signaling; Scp160p-mediated RNA trafficking essential for chemotropism and successful mating; mainly associated with nuclear envelope and ER, interacts in mRNA-dependent manner with tran…
YPL012W	154.489	36.8323	1.26379	2.40126	1.89575e-103	3.23632e-102	RRP12	Protein required for export of the ribosomal subunits; associates with the RNA components of the pre-ribosomes; has a role in nuclear import in association with Pse1p; also plays a role in the cell cycle and the DNA damage response; contains HEAT-repeats [Source:SGD;Acc:S000005933]
YCR024C-B	306.036	67.5323	1.37051	2.58561	9.41734e-102	1.58344e-100	/	Putative protein of unknown function; identified by expression profiling and mass spectrometry [Source:SGD;Acc:S000028818]
YER126C	63.6981	13.64	1.40627	2.65051	1.44711e-101	2.42709e-100	NSA2	Protein constituent of 66S pre-ribosomal particles; contributes to processing of the 27S pre-rRNA [Source:SGD;Acc:S000000928]
YLR264W	96.0042	23.6593	1.2029	2.30202	3.51346e-101	5.86336e-100	RPS28B	Protein component of the small (40S) ribosomal subunit; homologous to mammalian ribosomal protein S28, no bacterial homolog; has an extraribosomal function in autoregulation, in which Rps28Bp binds to a decapping complex via Edc3p, which then binds to RPS28B mRNA leading to its decapping and degradation; RPS28B has a paralog, RPS28A, that arose from the whole genome duplication [Source:SGD;Acc:S0…
YGR145W	100.782	25.2186	1.18299	2.27047	3.79862e-101	6.32347e-100	ENP2	Component of the SSU; required for pre-18S rRNA processing, biogenesis of the small ribosomal subunit; interacts with U3 snoRNA, Mpp10p and Bfr2p; contains WD repeats, and has homology to Spb1p [Source:SGD;Acc:S000003377]
YER156C	58.0563	12.4882	1.39879	2.6368	9.80159e-101	1.61956e-99	/	Putative protein of unknown function; interacts with Hsp82p and copurifies with Ipl1p; expression is copper responsive and downregulated in strains deleted for MAC1, a copper-responsive transcription factor; similarity to mammalian MYG1 [Source:SGD;Acc:S000000958]
YNL247W	139.515	33.872	1.22871	2.34358	1.3471e-100	2.22039e-99	/	Cysteinyl-tRNA synthetase; may interact with ribosomes, based on co-purification experiments [Source:SGD;Acc:S000005191]
YOR206W	123.154	30.3141	1.20526	2.3058	1.99131e-100	3.27417e-99	NOC2	Protein involved in ribosome biogenesis; forms a nucleolar complex with Mak21p that binds to 90S and 66S pre-ribosomes; forms a nuclear complex with Noc3p that binds to 66S pre-ribosomes; both complexes mediate intranuclear transport of ribosomal precursors; acts as part of a Mak21p-Noc2p-Rrp5p module that associates with nascent pre-rRNA during transcription and has a role in bigenesis of the la…
YLR222C	70.5003	14.0727	1.50504	2.83833	8.84641e-100	1.44039e-98	UTP13	Nucleolar protein; component of the small subunit (SSU) processome containing the U3 snoRNA that is involved in processing of pre-18S rRNA [Source:SGD;Acc:S000004212]
YJR124C	44.6761	8.79974	1.53786	2.90364	2.60628e-99	4.21286e-98	/	Putative protein of unknown function; expression induced under calcium shortage [Source:SGD;Acc:S000003885]
YDL082W	212.303	54.4256	1.16025	2.23497	3.65486e-99	5.89357e-98	RPL13A	Ribosomal 60S subunit protein L13A; not essential for viability; homologous to mammalian ribosomal protein L13, no bacterial homolog; RPL13A has a paralog, RPL13B, that arose from the whole genome duplication [Source:SGD;Acc:S000002240]
YGR264C	160.817	41.013	1.15798	2.23145	6.72275e-99	1.07886e-97	MES1	Methionyl-tRNA synthetase; forms a complex with glutamyl-tRNA synthetase (Gus1p) and Arc1p, which increases the catalytic efficiency of both tRNA synthetases; also has a role in nuclear export of tRNAs [Source:SGD;Acc:S000003496]
YDL192W	202.872	56.5553	1.03085	2.04323	6.34105e-98	1.00555e-96	ARF1	ADP-ribosylation factor; GTPase of the Ras superfamily involved in regulation of coated vesicle formation in intracellular trafficking within the Golgi; ARF1 has a paralog, ARF2, that arose from the whole genome duplication [Source:SGD;Acc:S000002351]
YLR449W	112.896	29.642	1.1123	2.16191	7.46482e-98	1.18096e-96	FPR4	Peptidyl-prolyl cis-trans isomerase (PPIase); nuclear proline isomerase; affects expression of multiple genes via its role in nucleosome assembly; catalyzes isomerization of proline residues in histones H3 and H4, which affects lysine methylation of those histones; PPIase domain acts as a transcriptional repressor when tethered to DNA by lexA, and repressor activity is dependent on PPIase activit…
YMR143W	293.348	82.5441	1.01936	2.02702	1.46001e-97	2.29351e-96	RPS16A	Protein component of the small (40S) ribosomal subunit; homologous to mammalian ribosomal protein S16 and bacterial S9; RPS16A has a paralog, RPS16B, that arose from the whole genome duplication [Source:SGD;Acc:S000004751]
YBL024W	82.848	20.0931	1.22328	2.33477	1.83454e-97	2.87512e-96	NCL1	S-adenosyl-L-methionine-dependent tRNA: m5C-methyltransferase; methylates cytosine to m5C at several positions in tRNAs and intron-containing pre-tRNAs; increases proportion of tRNALeu(CAA) with m5C at wobble position in response to hydrogen peroxide, causing selective translation of mRNA from genes enriched in TTG codon; loss of NCL1 confers hypersensitivity to oxidative stress; similar to Nop2p…
YBR121C	255.845	61.699	1.24615	2.37208	4.20516e-97	6.55966e-96	GRS1	Cytoplasmic and mitochondrial glycyl-tRNA synthase; ligates glycine to the cognate anticodon-bearing tRNA; transcription termination factor that may interact with the 3'-end of pre-mRNA to promote 3'-end formation; GRS1 has a paralog, GRS2, that arose from the whole genome duplication [Source:SGD;Acc:S000000325]
YGR200C	78.8461	16.8896	1.40013	2.63926	8.40941e-97	1.30268e-95	ELP2	Subunit of Elongator complex; Elongator is required for modification of wobble nucleosides in tRNA; target of Kluyveromyces lactis zymocin [Source:SGD;Acc:S000003432]
YGL099W	81.0518	19.9659	1.20586	2.30674	8.64746e-97	1.33646e-95	LSG1	Putative GTPase involved in 60S ribosomal subunit biogenesis; required for the release of Nmd3p from 60S subunits in the cytoplasm [Source:SGD;Acc:S000003067]
YPL235W	80.9589	20.1483	1.18852	2.27919	2.10972e-96	3.22335e-95	RVB2	ATP-dependent DNA helicase, also known as reptin; member of the AAA+ and RuvB protein families, similar to Rvb1p; conserved component of multiple complexes including the INO80 complex, the Swr1 complex, and the R2TP complex (Rvb1-Rvb2-Tah1-Pih1); involved in multiple processes such as chromatin remodeling, box C/D snoRNP assembly, and RNA polymerase II assembly [Source:SGD;Acc:S000006156]
YBR244W	45.3009	9.64931	1.41202	2.66109	2.03703e-95	3.07022e-94	GPX2	Phospholipid hydroperoxide glutathione peroxidase; protects cells from phospholipid hydroperoxides and nonphospholipid peroxides during oxidative stress; induced by glucose starvation; protein abundance increases in response to DNA replication stress [Source:SGD;Acc:S000000448]
YGL171W	53.4857	11.1803	1.42912	2.69282	3.54311e-95	5.3282e-94	ROK1	RNA-dependent ATPase; involved in pre-rRNA processing at sites A0, A1, and A2, and in control of cell cycle progression; contains two upstream open reading frames (uORFs) in 5' untranslated region which regulate translation [Source:SGD;Acc:S000003139]
YOR356W	84.7301	20.4139	1.22488	2.33736	1.37833e-94	2.04519e-93	CIR2	Putative ortholog of human ETF-dH; found in a large supramolecular complex with other mitochondrial dehydrogenases; may have a role in oxidative stress response; ETF-dH is also known as electron transfer flavoprotein dehydrogenase [Source:SGD;Acc:S000005883]
YMR079W	72.1891	17.4954	1.22625	2.33958	4.1067e-94	6.06667e-93	SEC14	Phosphatidylinositol/phosphatidylcholine transfer protein; involved in regulating PtdIns, PtdCho, and ceramide metabolism, products of which regulate intracellular transport and UPR; has a role in localization of lipid raft proteins; functionally homologous to mammalian PITPs; SEC14 has a paralog, YKL091C, that arose from the whole genome duplication [Source:SGD;Acc:S000004684]
YLL008W	152.38	39.9989	1.10177	2.14617	4.99347e-94	7.36042e-93	DRS1	Nucleolar DEAD-box protein required for ribosome assembly and function; including synthesis of 60S ribosomal subunits; constituent of 66S pre-ribosomal particles [Source:SGD;Acc:S000003931]
YGR279C	314.801	78.0177	1.19772	2.29376	5.47846e-94	8.02228e-93	SCW4	Cell wall protein with similarity to glucanases; scw4 scw10 double mutants exhibit defects in mating; SCW4 has a paralog, SCW10, that arose from the whole genome duplication [Source:SGD;Acc:S000003511]
YKL054C	216.678	60.9117	1.00798	2.01109	1.56783e-93	2.28086e-92	DEF1	RNAPII degradation factor; forms a complex with Rad26p in chromatin, enables ubiquitination and proteolysis of RNAPII present in an elongation complex; mutant is deficient in Zip1p loading onto chromosomes during meiosis [Source:SGD;Acc:S000001537]
YCR072C	45.2174	9.84142	1.38809	2.61731	1.87957e-93	2.72843e-92	RSA4	WD-repeat protein involved in ribosome biogenesis; may interact with ribosomes; required for maturation and efficient intra-nuclear transport or pre-60S ribosomal subunits, localizes to the nucleolus [Source:SGD;Acc:S000000668]
YEL054C	56.2724	12.7229	1.33936	2.5304	2.02616e-93	2.93486e-92	RPL12A	Ribosomal 60S subunit protein L12A; rpl12a rpl12b double mutant exhibits slow growth and slow translation; homologous to mammalian ribosomal protein L12 and bacterial L11; RPL12A has a paralog, RPL12B, that arose from the whole genome duplication [Source:SGD;Acc:S000000780]
YOR198C	134.968	35.8383	1.08711	2.12447	2.24572e-93	3.24587e-92	BFR1	Component of mRNP complexes associated with polyribosomes; involved in localization of mRNAs to P bodies; implicated in secretion and nuclear segregation; multicopy suppressor of BFA (Brefeldin A) sensitivity [Source:SGD;Acc:S000005724]
YFR009W	125.023	33.3021	1.09156	2.13104	2.68037e-93	3.86574e-92	GCN20	Positive regulator of the Gcn2p kinase activity; forms a complex with Gcn1p; proposed to stimulate Gcn2p activation by an uncharged tRNA [Source:SGD;Acc:S000001905]
YOR271C	179.947	47.7994	1.08817	2.12604	7.37568e-93	1.05919e-91	FSF1	Putative protein; predicted to be an alpha-isopropylmalate carrier; belongs to the sideroblastic-associated protein family; non-tagged protein is detected in purified mitochondria; likely to play a role in iron homeostasis [Source:SGD;Acc:S000005797]
YBR143C	192.653	52.1558	1.07338	2.10435	2.13225e-92	3.04893e-91	SUP45	Polypeptide release factor (eRF1) in translation termination; mutant form acts as a recessive omnipotent suppressor; methylated by Mtq2p-Trm112p in ternary complex eRF1-eRF3-GTP; mutation of methylation site confers resistance to zymocin; has a role in cytokinesis through interaction with Mlc1p [Source:SGD;Acc:S000000347]
YPR110C	162.83	45.455	1.02473	2.03459	2.33569e-92	3.32563e-91	RPC40	RNA polymerase subunit AC40; common to RNA polymerase I and III [Source:SGD;Acc:S000006314]
YJL122W	39.913	7.41012	1.61913	3.0719	5.20141e-91	7.29724e-90	ALB1	Shuttling pre-60S factor; involved in the biogenesis of ribosomal large subunit; interacts directly with Arx1p; responsible for Tif6p recycling defects in absence of Rei1p [Source:SGD;Acc:S000003658]
YPR112C	118.826	28.5687	1.23087	2.34709	2.28198e-90	3.17485e-89	MRD1	Essential conserved small ribosomal subunit (40s) synthesis factor; component of the 90S preribosome; required for production of 18S rRNA and small ribosomal subunit; contains five consensus RNA-binding domains and binds to the pre-rRNA at two sites within the 18S region [Source:SGD;Acc:S000006316]
YJR070C	64.2737	13.4258	1.42541	2.68592	3.25559e-89	4.50132e-88	LIA1	Deoxyhypusine hydroxylase; HEAT-repeat containing metalloenzyme that catalyzes hypusine formation; binds to and is required for the modification of Hyp2p (eIF5A); complements S. pombe mmd1 mutants defective in mitochondrial positioning; protein abundance increases in response to DNA replication stress [Source:SGD;Acc:S000003831]
YFL022C	153.825	39.6076	1.14156	2.2062	1.27445e-88	1.74766e-87	FRS2	Alpha subunit of cytoplasmic phenylalanyl-tRNA synthetase; forms a tetramer with Frs1p to form active enzyme; evolutionarily distant from mitochondrial phenylalanyl-tRNA synthetase based on protein sequence, but substrate binding is similar [Source:SGD;Acc:S000001872]
YGL106W	69.7742	17.4369	1.1802	2.26609	2.68382e-87	3.621e-86	MLC1	Essential light chain for Myo1p; light chain for Myo2p; stabilizes Myo2p by binding to the neck region; interacts with Myo1p, Iqg1p, and Myo2p to coordinate formation and contraction of the actomyosin ring with targeted membrane deposition [Source:SGD;Acc:S000003074]
YLL045C	144.707	40.5769	1.02009	2.02804	7.89735e-87	1.06336e-85	RPL8B	Ribosomal 60S subunit protein L8B; required for processing of 27SA3 pre-rRNA to 27SB pre-rRNA during assembly of large ribosomal subunit; depletion leads to a turnover of pre-rRNA; L8 binds to Domain I of 25S and 5.8 S rRNAs; mutation results in decreased amounts of free 60S subunits; homologous to mammalian ribosomal protein L7A, no bacterial homolog; RPL8B has a paralog, RPL8A, that arose from …
YJL111W	180.74	48.5312	1.08076	2.11515	8.05896e-87	1.08294e-85	CCT7	Subunit of the cytosolic chaperonin Cct ring complex; related to Tcp1p, required for the assembly of actin and tubulins in vivo; mutant has increased aneuploidy tolerance [Source:SGD;Acc:S000003647]
YOR046C	100.095	25.739	1.14157	2.20621	4.29418e-86	5.71305e-85	DBP5	Cytoplasmic ATP-dependent RNA helicase of the DEAD-box family; involved in mRNA export from the nucleus, remodeling messenger ribonucleoprotein particles (mRNPs), with ATPase activity stimulated by Gle1p, IP6 and Nup159p; involved in translation termination along with Sup45p (eRF1); role in the cellular response to heat stress [Source:SGD;Acc:S000005572]
YLR264C-A	43.4588	9.03747	1.46309	2.75698	6.00522e-86	7.97359e-85	/	Putative protein of unknown function [Source:SGD;Acc:S000028808]
YDR226W	225.916	63.603	1.01217	2.01695	9.71286e-86	1.28202e-84	ADK1	Adenylate kinase, required for purine metabolism; localized to the cytoplasm and the mitochondria; lacks cleavable signal sequence; protein abundance increases in response to DNA replication stress [Source:SGD;Acc:S000002634]
YOR361C	239.594	65.1524	1.06452	2.09147	4.70894e-85	6.16677e-84	PRT1	eIF3b subunit of the eukaryotic translation initiation factor 3 (eIF3); subunit of the core complex of eIF3; essential for translation; part of a subcomplex (Prt1p-Rpg1p-Nip1p) that stimulates binding of mRNA and tRNA(i)Met to ribosomes [Source:SGD;Acc:S000005888]
YMR128W	98.8154	24.9033	1.16055	2.23542	4.85097e-85	6.34037e-84	ECM16	Essential DEAH-box ATP-dependent RNA helicase specific to U3 snoRNP; predominantly nucleolar in distribution; required for 18S rRNA synthesis [Source:SGD;Acc:S000004735]
YOR243C	81.0283	20.5414	1.15359	2.22467	1.11925e-84	1.4572e-83	PUS7	Pseudouridine synthase; catalyzes pseudouridylation at positions 35 and 56 in U2 snRNA, position 50 in 5S rRNA, position 13 in cytoplasmic tRNAs, and position 35 in pre-tRNA(Tyr); also pseudouridylates some mRNAs; relocates from nucleus to cytoplasm during heat shock and differentially modifies some mRNAs during heat shock; conserved in archaea, vertebrates, and some bacteria [Source:SGD;Acc:S000…
YNL010W	123.382	33.7101	1.06592	2.09351	2.38697e-84	3.09567e-83	/	Putative protein of unknown function; similar to phosphoserine phosphatases; green fluorescent protein (GFP)-fusion protein localizes to the cytoplasm and nucleus; homozygous diploid mutant shows an increase in glycogen accumulation [Source:SGD;Acc:S000004955]
YIR026C	50.722	11.9672	1.26343	2.40065	7.55703e-84	9.76287e-83	YVH1	Protein phosphatase; involved in vegetative growth at low temperatures, sporulation, and glycogen accumulation; mutants are defective in 60S ribosome assembly; member of the dual-specificity family of protein phosphatases [Source:SGD;Acc:S000001465]
YMR012W	227.848	52.6048	1.30074	2.46356	8.67077e-84	1.11801e-82	CLU1	Subunit of the eukaryotic translation initiation factor 3 (eIF3); component of unknown function; deletion causes defects in mitochondrial organization but not in growth or translation initiation; can rescue cytokinesis and mitochondrial organization defects of the Dictyostelium cluA- mutant [Source:SGD;Acc:S000004614]
YPL226W	218.933	60.4824	1.05061	2.0714	5.84762e-83	7.48227e-82	NEW1	ATP binding cassette protein; cosediments with polysomes and is required for biogenesis of the small ribosomal subunit; Asn/Gln-rich rich region supports [NU+] prion formation and susceptibility to [PSI+] prion induction [Source:SGD;Acc:S000006147]
YOL120C	376.142	103.233	1.05286	2.07464	2.33045e-82	2.9649e-81	RPL18A	Ribosomal 60S subunit protein L18A; intron of RPL18A pre-mRNA forms stem-loop structures that are a target for Rnt1p cleavage leading to degradation; homologous to mammalian ribosomal protein L18, no bacterial homolog; RPL18A has a paralog, RPL18B, that arose from the whole genome duplication [Source:SGD;Acc:S000005480]
YNR043W	113.094	28.918	1.15049	2.2199	2.86172e-82	3.6339e-81	MVD1	Mevalonate pyrophosphate decarboxylase; essential enzyme involved in the biosynthesis of isoprenoids and sterols, including ergosterol; acts as a homodimer [Source:SGD;Acc:S000005326]
YLR129W	98.785	24.4484	1.18676	2.27641	2.86206e-81	3.59341e-80	DIP2	Nucleolar protein; specifically associated with the U3 snoRNA, part of the large ribonucleoprotein complex known as the small subunit (SSU) processome, required for 18S rRNA biogenesis, part of the active pre-rRNA processing complex [Source:SGD;Acc:S000004119]
YDR496C	112.197	31.7866	1.00336	2.00467	4.50179e-81	5.64157e-80	PUF6	Pumilio-homology domain protein; binds the 3' UTR of ASH1 mRNA and represses its translation, resulting in proper asymmetric localization of ASH1 mRNA; required at post-transcriptional step for efficient retrotransposition; absence results in decreased Ty1 Gag:GFP protein levels; co-sediments with the 60S ribosomal subunit and is required for its biogenesis [Source:SGD;Acc:S000002904]
YMR229C	169.969	44.0398	1.14385	2.2097	1.31588e-80	1.64289e-79	RRP5	RNA binding protein involved in synthesis of both 18S and 5.8S rRNAs; component of both the ribosomal small subunit (SSU) processosome and the 90S preribosome; acts as part of a Mak21p-Noc2p-Rrp5p module that associates with nascent pre-rRNA during transcription and has a role in bigenesis of the large ribosomal subunit; has binding preference for single stranded tracts of U's; relocalizes from n…
YGR079W	92.3188	23.7568	1.1468	2.21423	1.38115e-80	1.72116e-79	/	Putative protein of unknown function; YGR079W is not an essential gene [Source:SGD;Acc:S000003311]
YCR024C	139.965	34.3149	1.2036	2.30313	1.95199e-80	2.42801e-79	SLM5	Mitochondrial asparaginyl-tRNA synthetase [Source:SGD;Acc:S000000618]
YDL143W	163.313	45.0217	1.03665	2.05146	3.27045e-80	4.06046e-79	CCT4	Subunit of the cytosolic chaperonin Cct ring complex; related to Tcp1p, required for the assembly of actin and tubulins in vivo [Source:SGD;Acc:S000002302]
YCL059C	68.2196	17.6165	1.13282	2.19287	3.55698e-80	4.40802e-79	KRR1	Nucleolar protein required for rRNA synthesis and ribosomal assembly; required for the synthesis of 18S rRNA and for the assembly of 40S ribosomal subunit; essential gene [Source:SGD;Acc:S000000564]
YLL011W	49.3707	11.6115	1.26567	2.40438	4.62772e-80	5.71379e-79	SOF1	Protein required for biogenesis of 40S (small) ribosomal subunit; has similarity to the beta subunit of trimeric G-proteins and the splicing factor Prp4p; essential gene [Source:SGD;Acc:S000003934]
YGR175C	296.215	79.8664	1.08703	2.12436	5.23412e-80	6.45059e-79	ERG1	Squalene epoxidase; catalyzes the epoxidation of squalene to 2,3-oxidosqualene; plays an essential role in the ergosterol-biosynthesis pathway and is the specific target of the antifungal drug terbinafine [Source:SGD;Acc:S000003407]
YKL043W	149.033	37.6165	1.16412	2.24097	7.46669e-80	9.18512e-79	PHD1	Transcriptional activator that enhances pseudohyphal growth; physically interacts with the Tup1-Cyc8 complex and recruits Tup1p to its targets; regulates expression of FLO11, an adhesin required for pseudohyphal filament formation; similar to StuA, an A. nidulans developmental regulator; potential Cdc28p substrate; PHD1 has a paralog, SOK2, that arose from the whole genome duplication [Source:SGD…
YHR196W	81.3092	22.1941	1.0571	2.08075	9.04296e-79	1.10632e-77	UTP9	Nucleolar protein; component of the small subunit (SSU) processome containing the U3 snoRNA that is involved in processing of pre-18S rRNA [Source:SGD;Acc:S000001239]
YKL014C	62.1078	13.8903	1.34867	2.54677	1.64421e-78	2.00056e-77	URB1	Protein required for the normal accumulation of 25S and 5.8S rRNAs; nucleolar protein; associated with the 27SA2 pre-ribosomal particle; proposed to be involved in the biogenesis of the 60S ribosomal subunit [Source:SGD;Acc:S000001497]
YPL037C	152.393	37.493	1.19176	2.28431	2.60113e-78	3.1477e-77	EGD1	Subunit beta1 of the nascent polypeptide-associated complex (NAC); involved in protein targeting, associated with cytoplasmic ribosomes; enhances DNA binding of the Gal4p activator; homolog of human BTF3b; EGD1 has a paralog, BTT1, that arose from the whole genome duplication [Source:SGD;Acc:S000005958]
YHR066W	58.2656	14.0365	1.229	2.34404	1.5657e-77	1.87102e-76	SSF1	Constituent of 66S pre-ribosomal particles; required for ribosomal large subunit maturation; functionally redundant with Ssf2p; member of the Brix family; SSF1 has a paralog, SSF2, that arose from the whole genome duplication [Source:SGD;Acc:S000001108]
YGR135W	115.547	32.0826	1.03722	2.05226	4.09587e-77	4.86849e-76	PRE9	Alpha 3 subunit of the 20S proteasome; the only nonessential 20S subunit; may be replaced by the alpha 4 subunit (Pre6p) under stress conditions to create a more active proteasomal isoform [Source:SGD;Acc:S000003367]
YER007C-A	61.8076	15.1802	1.203	2.30218	5.69666e-77	6.75923e-76	TMA20	Protein of unknown function that associates with ribosomes; has a putative RNA binding domain; interacts with Tma22p; null mutant exhibits translation defects; has homology to human oncogene MCT-1; protein abundance increases in response to DNA replication stress [Source:SGD;Acc:S000002957]
YGR090W	87.8884	22.3579	1.16275	2.23883	6.32234e-76	7.42264e-75	UTP22	Component of the small-subunit processome; required for nuclear export of tRNAs; may facilitate binding of Utp8p to aminoacylated tRNAs and their delivery to Los1p for export; conserved from yeast to mammals [Source:SGD;Acc:S000003322]
YOR254C	102.767	26.1129	1.16927	2.24898	7.0687e-76	8.28437e-75	SEC63	Essential subunit of Sec63 complex; with Sec61 complex, Kar2p/BiP and Lhs1p forms a channel competent for SRP-dependent and post-translational SRP-independent protein targeting and import into the ER; other members are Sec63p, Sec62p, Sec66p and Sec72p [Source:SGD;Acc:S000005780]
YIL039W	77.4915	20.5497	1.09938	2.14263	1.63333e-75	1.89761e-74	TED1	Conserved phosphoesterase domain-containing protein; acts together with Emp24p/Erv25p in cargo exit from the ER; deletion confers sensitivity to 4-(N-(S-glutathionylacetyl)amino) phenylarsenoxide (GSAO) [Source:SGD;Acc:S000001301]
YOL097C	120.009	31.8876	1.0914	2.13081	2.76794e-74	3.18814e-73	WRS1	Cytoplasmic tryptophanyl-tRNA synthetase; aminoacylates tryptophanyl-tRNA [Source:SGD;Acc:S000005457]
YLR002C	77.6618	19.0391	1.21108	2.3151	6.71812e-74	7.69823e-73	NOC3	Subunit of a nuclear complex with Noc2p and pre-replicative complexes; the Noc2p-Noc3p complex binds to 66S ribosomal precursors to mediate their maturation and intranuclear transport; binds to chromatin at active replication origins, and is required for pre-RC formation and maintenance during DNA replication licensing [Source:SGD;Acc:S000003992]
YMR043W	433.48	105.067	1.22099	2.33107	8.59354e-74	9.83042e-73	MCM1	Transcription factor; involved in cell-type-specific transcription and pheromone response; plays a central role in the formation of both repressor and activator complexes; relocalizes to the cytosol in response to hypoxia [Source:SGD;Acc:S000004646]
YPL043W	95.5855	25.2624	1.09021	2.12905	9.08872e-73	1.02221e-71	NOP4	Nucleolar protein; essential for processing and maturation of 27S pre-rRNA and large ribosomal subunit biogenesis; constituent of 66S pre-ribosomal particles; contains four RNA recognition motifs (RRMs) [Source:SGD;Acc:S000005964]
YDR524C	132.625	31.8637	1.24085	2.36337	1.48717e-72	1.66424e-71	AGE1	ADP-ribosylation factor (ARF) GTPase activating protein (GAP) effector; involved in the secretory and endocytic pathways; contains C2C2H2 cysteine/histidine motif [Source:SGD;Acc:S000002932]
YLR359W	194.083	50.2056	1.14807	2.21617	1.67665e-72	1.87315e-71	ADE13	Adenylosuccinate lyase; catalyzes two steps in the 'de novo' purine nucleotide biosynthetic pathway; expression is repressed by adenine and activated by Bas1p and Pho2p; mutations in human ortholog ADSL cause adenylosuccinase deficiency [Source:SGD;Acc:S000004351]
YOR272W	73.7655	19.0527	1.12542	2.18166	1.66857e-70	1.81858e-69	YTM1	Constituent of 66S pre-ribosomal particles; forms a complex with Nop7p and Erb1p that is required for maturation of the large ribosomal subunit; has seven C-terminal WD repeats [Source:SGD;Acc:S000005798]
YLR196W	114.711	30.5941	1.08772	2.12538	5.06094e-70	5.47883e-69	PWP1	Protein with WD-40 repeats involved in rRNA processing; associates with trans-acting ribosome biogenesis factors; similar to beta-transducin superfamily [Source:SGD;Acc:S000004186]
YNR054C	38.9222	8.7225	1.34046	2.53232	1.04972e-69	1.12757e-68	ESF2	Essential nucleolar protein involved in pre-18S rRNA processing; binds to RNA and stimulates ATPase activity of Dbp8; involved in assembly of the small subunit (SSU) processome [Source:SGD;Acc:S000005337]
YPL243W	67.6448	18.9037	1.0251	2.0351	2.13783e-69	2.28172e-68	SRP68	Core component of the signal recognition particle (SRP) complex; SRP complex functions in targeting nascent secretory proteins to the endoplasmic reticulum (ER) membrane; relocalizes from cytoplasm to the nuclear periphery upon DNA replication stress [Source:SGD;Acc:S000006164]
YHR197W	41.3248	8.06789	1.54254	2.91307	3.37294e-69	3.57713e-68	RIX1	Component of the Rix1 complex and possibly pre-replicative complexes; required for processing of ITS2 sequences from 35S pre-rRNA; component of the pre-60S ribosomal particle with the dynein-related AAA-type ATPase Mdn1p; required for pre-replicative complex (pre-RC) formation and maintenance during DNA replication licensing; relocalizes to the cytosol in response to hypoxia; essential gene [Sour…
YOL124C	47.9459	10.855	1.3357	2.52399	6.09776e-69	6.44648e-68	TRM11	Catalytic subunit of adoMet-dependent tRNA methyltransferase complex; required for the methylation of the guanosine nucleotide at position 10 (m2G10) in tRNAs; contains a THUMP domain and a methyltransferase domain; another complex member is Trm112p [Source:SGD;Acc:S000005484]
YNL182C	41.2545	9.25907	1.33907	2.52988	1.7198e-68	1.81243e-67	IPI3	Component of the Rix1 complex and pre-replicative complexes (pre-RCs); required for processing of ITS2 sequences from 35S pre-rRNA; component of the pre-60S ribosomal particle with the dynein-related AAA-type ATPase Mdn1p; required for pre-RC formation and maintenance during DNA replication licensing; highly conserved protein which contains several WD40 motifs; IPI3 is an essential gene; other me…
YGR123C	42.5929	8.97137	1.44375	2.72027	2.07298e-68	2.18119e-67	PPT1	Protein serine/threonine phosphatase; regulates Hsp90 chaperone by affecting its ATPase and cochaperone binding activities; has similarity to human phosphatase PP5; present in both the nucleus and cytoplasm; expressed during logarithmic growth [Source:SGD;Acc:S000003355]
YMR136W	270.573	74.2581	1.05251	2.07414	4.51622e-68	4.74451e-67	GAT2	Protein containing GATA family zinc finger motifs; similar to Gln3p and Dal80p; expression repressed by leucine [Source:SGD;Acc:S000004744]
YPR183W	86.8381	24.5656	1.0083	2.01154	1.68253e-67	1.75382e-66	DPM1	Dolichol phosphate mannose (Dol-P-Man) synthase of the ER membrane; catalyzes the formation of Dol-P-Man from Dol-P and GDP-Man; required for glycosyl phosphatidylinositol membrane anchoring, O mannosylation, and protein glycosylation [Source:SGD;Acc:S000006387]
YBR142W	83.041	22.2234	1.06847	2.0972	3.31998e-67	3.42332e-66	MAK5	Essential nucleolar protein; putative DEAD-box RNA helicase required for maintenance of M1 dsRNA virus; involved in biogenesis of large (60S) ribosomal subunits [Source:SGD;Acc:S000000346]
YKR024C	53.5718	14.6173	1.05847	2.08272	1.15007e-66	1.1786e-65	DBP7	Putative ATP-dependent RNA helicase of the DEAD-box family; involved in ribosomal biogenesis; required at post-transcriptional step for efficient retrotransposition; essential for growth under anaerobic conditions [Source:SGD;Acc:S000001732]
YML043C	43.6824	10.9221	1.17522	2.25828	1.19886e-66	1.22672e-65	RRN11	Component of the core factor (CF) rDNA transcription factor complex; CF is required for transcription of 35S rRNA genes by RNA polymerase I and is composed of Rrn6p, Rrn7p, and Rrn11p [Source:SGD;Acc:S000004507]
YGR173W	43.4257	10.4471	1.23282	2.35026	4.30656e-66	4.3534e-65	RBG2	Protein with a role in translation; forms a complex with Gir2p; has similarity to mammalian developmentally regulated GTP-binding protein [Source:SGD;Acc:S000003405]
YEL040W	68.2752	19.152	1.00808	2.01123	6.73133e-66	6.77384e-65	UTR2	Chitin transglycosylase; functions in the transfer of chitin to beta(1-6) and beta(1-3) glucans in the cell wall; similar to and functionally redundant with Crh1; glycosylphosphatidylinositol (GPI)-anchored protein localized to bud neck [Source:SGD;Acc:S000000766]
YKL178C	69.1309	17.9361	1.14394	2.20984	1.01616e-65	1.01799e-64	STE3	Receptor for a factor pheromone; couples to MAP kinase cascade to mediate pheromone response; transcribed in alpha cells and required for mating by alpha cells, ligand bound receptors endocytosed and recycled to the plasma membrane; GPCR [Source:SGD;Acc:S000001661]
YHR013C	31.1802	5.81139	1.60881	3.05001	1.13936e-65	1.138e-64	ARD1	Subunit of protein N-terminal acetyltransferase NatA; NatA is comprised of Nat1p, Ard1p, and Nat5p; acetylates many proteins and thus affects telomeric silencing, cell cycle, heat-shock resistance, mating, and sporulation; human Ard1p levels are elevated in cancer cells; protein abundance increases in response to DNA replication stress [Source:SGD;Acc:S000001055]
YJL010C	51.5379	13.2217	1.15712	2.23012	1.42296e-65	1.41914e-64	NOP9	Essential subunit of U3-containing 90S preribosome; involved in production of 18S rRNA and assembly of small ribosomal subunit; also part of pre-40S ribosome and required for its export into cytoplasm; binds RNA and contains pumilio domain [Source:SGD;Acc:S000003547]
YNL216W	98.1537	27.5098	1.01337	2.01863	7.38771e-65	7.3026e-64	RAP1	Essential DNA-binding transcription regulator that binds many loci; involved in transcription activation and repression, chromatin silencing, and telomere length maintenance; relocalizes to the cytosol in response to hypoxia; conserved protein with an N-terminal BRCT domain, a central region with homology to the Myb DNA binding domain, and a C-terminal Rap1-specific protein-interaction domain (RC…
YNL292W	38.6405	9.44304	1.21433	2.32033	2.48083e-64	2.42715e-63	PUS4	Pseudouridine synthase; catalyzes only the formation of pseudouridine-55 (Psi55), a highly conserved tRNA modification, in mitochondrial and cytoplasmic tRNAs; also responsible for pseudouracil modification of some mRNAs; PUS4 overexpression leads to translational derepression of GCN4 (Gcd- phenotype) [Source:SGD;Acc:S000005236]
YDR091C	106.799	27.3426	1.13604	2.19777	9.06457e-64	8.76591e-63	RLI1	Essential Fe-S protein; required for ribosome biogenesis, translation initiation/termination; facilitates binding of multifactor complex (MFC) of initiation factors to small ribosomal subunit; Dom34-Hbs1 complex and Rli1p work in dissociating inactive ribosomes, thereby facilitating translation restart; forms complex with Lto1p and Yae1p; dependency on ROS-labile FeS clusters, activity in nuclear…
YKR097W	136.679	35.7219	1.11674	2.16856	2.27721e-63	2.18638e-62	PCK1	Phosphoenolpyruvate carboxykinase; key enzyme in gluconeogenesis, catalyzes early reaction in carbohydrate biosynthesis, glucose represses transcription and accelerates mRNA degradation, regulated by Mcm1p and Cat8p, located in the cytosol [Source:SGD;Acc:S000001805]
YPR118W	53.6784	14.6454	1.05479	2.07742	2.86506e-63	2.74684e-62	MRI1	5'-methylthioribose-1-phosphate isomerase; catalyzes the isomerization of 5-methylthioribose-1-phosphate to 5-methylthioribulose-1-phosphate in the methionine salvage pathway [Source:SGD;Acc:S000006322]
YPR187W	66.2168	18.3274	1.03335	2.04677	3.41146e-63	3.26136e-62	RPO26	RNA polymerase subunit ABC23; common to RNA polymerases I, II, and III; part of central core; similar to bacterial omega subunit [Source:SGD;Acc:S000006391]
YLR172C	71.2389	18.8236	1.10406	2.14959	7.35255e-63	7.00901e-62	DPH5	Methyltransferase required for synthesis of diphthamide; diphthamide is a modified histidine residue of translation elongation factor 2 (Eft1p or Eft2p); not essential for viability; GFP-Dph5p fusion protein localizes to the cytoplasm [Source:SGD;Acc:S000004162]
YKL021C	59.6445	15.5546	1.1168	2.16866	1.73746e-62	1.64689e-61	MAK11	Protein involved in an early step of 60S ribosomal subunit biogenesis; essential for cell growth and replication of killer M1 dsRNA virus; contains four beta-transducin repeats [Source:SGD;Acc:S000001504]
YKL099C	38.0115	9.24642	1.22434	2.33649	3.34102e-62	3.13578e-61	UTP11	Subunit of U3-containing Small Subunit (SSU) processome complex; involved in production of 18S rRNA and assembly of small ribosomal subunit [Source:SGD;Acc:S000001582]
YKR026C	48.7037	13.1678	1.06384	2.09049	1.25195e-61	1.16362e-60	GCN3	Alpha subunit of translation initiation factor eIF2B; guanine-nucleotide exchange factor for eIF2; activity subsequently regulated by phosphorylated eIF2; positive regulator of GCN4 expression; assembles into filaments with Gcd2p, Gcd6p, Gcd7p, and Sui2p as cells approach stationary phase and under cytosolic acidification and starvation conditions [Source:SGD;Acc:S000001734]
YOR348C	169.564	42.4904	1.1566	2.22932	1.45574e-61	1.35115e-60	PUT4	Proline permease; required for high-affinity transport of proline; also transports the toxic proline analog azetidine-2-carboxylate (AzC); PUT4 transcription is repressed in ammonia-grown cells [Source:SGD;Acc:S000005875]
YHR169W	35.8821	8.9003	1.19238	2.28529	8.11309e-61	7.43737e-60	DBP8	ATPase, putative RNA helicase of the DEAD-box family; component of 90S preribosome complex involved in production of 18S rRNA and assembly of 40S small ribosomal subunit; ATPase activity stimulated by association with Esf2p [Source:SGD;Acc:S000001212]
YOR078W	44.6423	11.6807	1.11269	2.16249	2.15651e-60	1.96078e-59	BUD21	Component of small ribosomal subunit (SSU) processosome; this complex contains U3 snoRNA; required at post-transcriptional step for efficient retrotransposition; absence results in decreased Ty1 Gag:GFP protein levels; originally isolated as bud-site selection mutant that displays a random budding pattern [Source:SGD;Acc:S000005604]
YNL009W	85.9498	20.6789	1.25058	2.37937	3.82388e-60	3.44871e-59	IDP3	Peroxisomal NADP-dependent isocitrate dehydrogenase; catalyzes oxidation of isocitrate to alpha-ketoglutarate with the formation of NADP(H+), required for growth on unsaturated fatty acids; IDP3 has a paralog, IDP2, that arose from the whole genome duplication [Source:SGD;Acc:S000004954]
YDR144C	46.0975	10.666	1.29676	2.45677	1.07907e-59	9.58985e-59	MKC7	GPI-anchored aspartyl protease; member of the yapsin family of proteases involved in cell wall growth and maintenance; shares functions with Yap3p and Kex2p; MKC7 has a paralog, YPS1, that arose from the whole genome duplication [Source:SGD;Acc:S000002551]
YJL148W	61.3837	14.4408	1.26181	2.39796	1.75787e-59	1.55604e-58	RPA34	RNA polymerase I subunit A34.5; essential for nucleolar assembly and for high polymerase loading rate; nucleolar localization depends on Rpa49p [Source:SGD;Acc:S000003684]
YJL109C	112.341	26.6827	1.2673	2.40711	4.58142e-59	4.02876e-58	UTP10	Nucleolar protein; component of the small subunit (SSU) processome containing the U3 snoRNA that is involved in processing of pre-18S rRNA; mutant has increased aneuploidy tolerance [Source:SGD;Acc:S000003645]
YLL034C	59.7049	15.9944	1.08712	2.1245	4.26871e-58	3.69072e-57	RIX7	Putative ATPase of the AAA family; required for export of pre-ribosomal large subunits from the nucleus; distributed between the nucleolus, nucleoplasm, and nuclear periphery depending on growth conditions [Source:SGD;Acc:S000003957]
YAR002C-A	65.8359	17.6248	1.0919	2.13154	6.98993e-58	6.03569e-57	ERP1	Member of the p24 family involved in ER to Golgi transport; role in misfolded protein quality control; forms heterotrimeric complex with Erp2p, Emp24p, and Erv25p; localized to COPII-coated vesicles; ERP1 has a paralog, ERP6, that arose from the whole genome duplication [Source:SGD;Acc:S000002129]
YDL201W	38.8055	9.55776	1.19738	2.29322	4.86523e-57	4.17411e-56	TRM8	Noncatalytic subunit of a tRNA methyltransferase complex; Trm8p and Trm82p comprise an enzyme that catalyzes a methyl-transfer from S-adenosyl-l-methionine to the N(7) atom of guanine at position 46 in tRNA; Trm8 lacks catalytic activity if not bound to Trm82p [Source:SGD;Acc:S000002360]
YBL028C	34.2679	8.24403	1.2403	2.36248	5.60623e-57	4.8037e-56	/	Protein of unknown function that may interact with ribosomes; green fluorescent protein (GFP)-fusion protein localizes to the nucleolus; predicted to be involved in ribosome biogenesis [Source:SGD;Acc:S000000124]
YCR028C-A	56.4276	15.1021	1.09449	2.13537	2.01522e-56	1.72014e-55	RIM1	ssDNA-binding protein essential for mitochondrial genome maintenance; involved in mitochondrial DNA replication [Source:SGD;Acc:S000007222]
YOR091W	59.6161	15.9187	1.08458	2.12075	4.33557e-55	3.62217e-54	TMA46	Protein of unknown function that associates with translating ribosomes; interacts with GTPase Rbg1p [Source:SGD;Acc:S000005617]
YMR125W	68.756	17.8449	1.13662	2.19865	2.43901e-54	1.99533e-53	STO1	Large subunit of the nuclear mRNA cap-binding protein complex; interacts with Npl3p to carry nuclear poly(A)+ mRNA to cytoplasm; also involved in nuclear mRNA degradation and telomere maintenance; orthologous to mammalian CBP80 [Source:SGD;Acc:S000004732]
YOL157C	104.069	27.7721	1.08273	2.11804	9.53133e-54	7.722e-53	IMA2	Isomaltase (alpha-1,6-glucosidase/alpha-methylglucosidase); preferred specificity for isomaltose, alpha-methylglucoside, and palatinose, but also exhibits alpha-1,2 glucosidase activity on sucrose and kojibiose, and can cleave the 1,3-alpha linkage of nigerose and turanose and the alpha-1,5 linkage of leucrose in vitro; not required for isomaltose utilization, but Ima2p overexpression allows the …
YKL172W	165.398	46.443	1.00739	2.01026	1.30752e-53	1.05421e-52	EBP2	Required for 25S rRNA maturation and 60S ribosomal subunit assembly; localizes to the nucleolus and in foci along nuclear periphery; constituent of 66S pre-ribosomal particles; cooperates with Rrs1p and Mps3p to mediate telomere clustering by binding Sir4p, but is not involved in telomere tethering [Source:SGD;Acc:S000001655]
YJR063W	30.4696	5.76276	1.60063	3.03276	6.88039e-52	5.41053e-51	RPA12	RNA polymerase I subunit A12.2; contains two zinc binding domains, and the N terminal domain is responsible for anchoring to the RNA pol I complex [Source:SGD;Acc:S000003824]
YBR168W	41.0107	9.45388	1.28561	2.43784	2.28755e-51	1.7821e-50	PEX32	Peroxisomal integral membrane protein; involved in negative regulation of peroxisome size; partially functionally redundant with Pex31p; genetic interactions suggest action at a step downstream of steps mediated by Pex28p and Pex29p [Source:SGD;Acc:S000000372]
YPL126W	133.319	33.6368	1.18863	2.27936	7.82024e-51	6.05006e-50	NAN1	U3 snoRNP protein; component of the small (ribosomal) subunit (SSU) processosome containing U3 snoRNA; required for the biogenesis of18S rRNA [Source:SGD;Acc:S000006047]
YML022W	64.3189	17.5745	1.0686	2.09739	9.43555e-51	7.29131e-50	APT1	Adenine phosphoribosyltransferase; catalyzes the formation of AMP from adenine and 5-phosphoribosylpyrophosphate; involved in the salvage pathway of purine nucleotide biosynthesis; APT1 has a paralog, APT2, that arose from the whole genome duplication [Source:SGD;Acc:S000004484]
YOR359W	42.1314	11.9469	1.00953	2.01326	1.56691e-50	1.20665e-49	VTS1	Flap-structured DNA-binding and RNA-binding protein; stimulates deadenylation-dependent mRNA degradation mediated by the CCR4-NOT deadenylase complex; member of the Smaug (Smg) family of post-transcriptional regulators which bind RNA through a conserved sterile alpha motif (SAM) domain that interacts with Smg recognition element (SREs) containing transcripts; stimulates Dna2p endonuclease activit…
YDL051W	35.0762	9.41189	1.08915	2.12748	1.61075e-50	1.23898e-49	LHP1	RNA binding protein required for maturation of tRNA and U6 snRNA; acts as a molecular chaperone for RNAs transcribed by polymerase III; homologous to human La (SS-B) autoantigen [Source:SGD;Acc:S000002209]
YPR069C	54.5938	13.7075	1.18551	2.27444	2.21834e-50	1.70047e-49	SPE3	Spermidine synthase; involved in biosynthesis of spermidine and also in biosynthesis of pantothenic acid; spermidine is required for growth of wild-type cells [Source:SGD;Acc:S000006273]
YBL081W	33.3858	6.43137	1.54803	2.92418	2.2779e-50	1.74413e-49	/	Non-essential protein of unknown function; null mutation results in a decrease in plasma membrane electron transport [Source:SGD;Acc:S000000177]
YGR208W	35.1666	9.31584	1.10241	2.14713	4.744e-50	3.59534e-49	SER2	Phosphoserine phosphatase of the phosphoglycerate pathway; involved in serine and glycine biosynthesis, expression is regulated by the available nitrogen source [Source:SGD;Acc:S000003440]
YPL139C	46.0338	12.9884	1.00733	2.01019	3.67493e-49	2.73556e-48	UME1	Component of both the Rpd3S and Rpd3L histone deacetylase complexes; negative regulator of meiosis; required for repression of a subset of meiotic genes during vegetative growth, binding of histone deacetylase Rpd3p required for activity, contains a NEE box and a WD repeat motif; homologous with Wtm1p; UME1 has a paralog, WTM2, that arose from the whole genome duplication [Source:SGD;Acc:S0000060…
YDR087C	30.5554	7.59425	1.19545	2.29016	1.80387e-47	1.31069e-46	RRP1	Essential evolutionarily conserved nucleolar protein; necessary for biogenesis of 60S ribosomal subunits and for processing of pre-rRNAs to mature rRNA; associated with several distinct 66S pre-ribosomal particles [Source:SGD;Acc:S000002494]
YEL031W	244.597	68.2122	1.0336	2.04712	2.56758e-46	1.84278e-45	SPF1	P-type ATPase, ion transporter of the ER membrane; required to maintain normal lipid composition of intracellular compartments and proper targeting of mitochondrial outer membrane tail-anchored proteins; involved in ER function and Ca2+ homeostasis; required for regulating Hmg2p degradation; confers sensitivity to a killer toxin (SMKT) produced by Pichia farinosa KK1 [Source:SGD;Acc:S000000757]
YCR010C	52.594	13.7733	1.10695	2.15389	1.2151e-45	8.64129e-45	ADY2	Acetate transporter required for normal sporulation; phosphorylated in mitochondria; ADY2 has a paralog, ATO2, that arose from the whole genome duplication [Source:SGD;Acc:S000000603]
YBR267W	31.9571	8.29447	1.13361	2.19407	1.3063e-45	9.27997e-45	REI1	Cytoplasmic pre-60S factor; required for the correct recycling of shuttling factors Alb1, Arx1 and Tif6 at the end of the ribosomal large subunit biogenesis; involved in bud growth in the mitotic signaling network [Source:SGD;Acc:S000000471]
YML019W	37.228	10.2789	1.05198	2.07338	2.0796e-45	1.47423e-44	OST6	Subunit of the oligosaccharyltransferase complex of the ER lumen; complex catalyzes asparagine-linked glycosylation of newly synthesized proteins; similar to and partially functionally redundant with Ost3p [Source:SGD;Acc:S000004481]
YBR281C	49.728	12.3563	1.20104	2.29906	2.35997e-45	1.66944e-44	DUG2	Component of glutamine amidotransferase (GATase II); forms a complex with Dug3p to degrade glutathione (GSH) and other peptides containing a gamma-glu-X bond in an alternative pathway to GSH degradation by gamma-glutamyl transpeptidase (Ecm38p) [Source:SGD;Acc:S000000485]
YGR158C	30.4457	7.61638	1.19049	2.2823	2.40846e-45	1.70195e-44	MTR3	Exosome non-catalytic core component; involved in 3'-5' RNA processing and degradation in both the nucleus and the cytoplasm; has similarity to E. coli RNase PH and to human hMtr3p (EXOSC6) [Source:SGD;Acc:S000003390]
YNL062C	35.4636	10.024	1.01305	2.01817	3.2669e-45	2.30613e-44	GCD10	Subunit of tRNA (1-methyladenosine) methyltransferase with Gcd14p; required for the modification of the adenine at position 58 in tRNAs, especially tRNAi-Met; first identified as a negative regulator of GCN4 expression [Source:SGD;Acc:S000005006]
YOR164C	52.3651	14.3739	1.07258	2.10319	3.63037e-45	2.55731e-44	GET4	Protein involved in inserting tail-anchored proteins into ER membranes; forms a complex with Mdy2p; highly conserved across species and homologous to human gene C7orf20 [Source:SGD;Acc:S000005690]
YKL078W	31.3777	7.55195	1.25198	2.38168	1.95231e-43	1.33451e-42	DHR2	Predominantly nucleolar DEAH-box ATP-dependent RNA helicase; required for 18S rRNA synthesis [Source:SGD;Acc:S000001561]
YJR069C	29.7185	7.27446	1.20063	2.2984	1.02716e-40	6.64129e-40	HAM1	Nucleoside triphosphate pyrophosphohydrolase; active against a wide range of substrates including ITP, dITP and XTP; mediates exclusion of noncanonical purines and pyrimidines from deoxyribonucleoside triphosphate pools; functions together with YJL055W to mediate resistance to 5-FU; specifically reduces the incorporation of 5-FU into RNA without affecting uptake or incorporation of uracil into RN…
YGL029W	33.7235	9.07375	1.09558	2.13698	5.89871e-40	3.73455e-39	CGR1	Protein involved in nucleolar integrity and processing of pre-rRNA; has a role in processing rRNA for the 60S ribosome subunit; transcript is induced in response to cytotoxic stress but not genotoxic stress; relocalizes from nucleus to nucleolus upon DNA replication stress [Source:SGD;Acc:S000002997]
YHR148W	31.2776	8.16063	1.11518	2.16623	3.04487e-39	1.88844e-38	IMP3	Component of the SSU processome; SSU processome is required for pre-18S rRNA processing, essential protein that interacts with Mpp10p and mediates interactions of Imp4p and Mpp10p with U3 snoRNA [Source:SGD;Acc:S000001191]
YGL020C	37.5587	10.1791	1.04513	2.06355	1.84441e-37	1.104e-36	GET1	Subunit of the GET complex; involved in insertion of proteins into the ER membrane; required for the retrieval of HDEL proteins from the Golgi to the ER in an ERD2 dependent fashion and for normal mitochondrial morphology and inheritance [Source:SGD;Acc:S000002988]
YHR201C	38.3469	10.408	1.07972	2.11363	9.50273e-37	5.62763e-36	PPX1	Exopolyphosphatase; hydrolyzes inorganic polyphosphate (poly P) into Pi residues; located in the cytosol, plasma membrane, and mitochondrial matrix [Source:SGD;Acc:S000001244]
YJL208C	26.7709	7.10645	1.10399	2.14949	2.95182e-36	1.72974e-35	NUC1	Major mitochondrial nuclease; has RNAse and DNA endo- and exonucleolytic activities; roles in mitochondrial recombination, apoptosis and maintenance of polyploidy; involved in fragmentation of genomic DNA during PND (programmed nuclear destruction); encodes ortholog of mammalian endoG [Source:SGD;Acc:S000003744]
YDL063C	38.5831	10.8297	1.01949	2.0272	1.59123e-33	8.77144e-33	SYO1	Transport adaptor or symportin; facilitates synchronized nuclear coimport of the two 5S-rRNA binding proteins Rpl5p and Rpl11p; required for biogenesis of the large ribosomal subunit; green fluorescent protein (GFP)-fusion protein localizes to the cytoplasm and nucleus [Source:SGD;Acc:S000002221]
YNR030W	30.0264	8.0441	1.08276	2.11809	1.75125e-33	9.64554e-33	ALG12	Alpha-1,6-mannosyltransferase localized to the ER; responsible for the addition of the alpha-1,6 mannose to dolichol-linked Man7GlcNAc2, acts in the dolichol pathway for N-glycosylation [Source:SGD;Acc:S000005313]
YJL097W	29.3031	8.25684	1.02118	2.02957	1.97674e-33	1.08607e-32	PHS1	Essential 3-hydroxyacyl-CoA dehydratase of the ER membrane; involved in elongation of very long-chain fatty acids; evolutionarily conserved, similar to mammalian PTPLA and PTPLB; involved in sphingolipid biosynthesis and protein trafficking [Source:SGD;Acc:S000003633]
YGL016W	40.198	10.5365	1.08848	2.1265	3.21225e-32	1.70741e-31	KAP122	Karyopherin beta; responsible for import of the Toa1p-Toa2p complex into the nucleus; binds to nucleoporins Nup1p and Nup2p; may play a role in regulation of pleiotropic drug resistance [Source:SGD;Acc:S000002984]
YLR435W	23.5938	6.08359	1.13748	2.19996	9.2645e-32	4.87789e-31	TSR2	Protein with a potential role in pre-rRNA processing [Source:SGD;Acc:S000004427]
YIL008W	26.76	7.01973	1.11504	2.16602	6.50371e-31	3.36864e-30	URM1	Ubiquitin-like protein involved in thiolation of cytoplasmic tRNAs; receives sulfur from the E1-like enzyme Uba4p and transfers it to tRNA; also functions as a protein tag with roles in nutrient sensing and oxidative stress response [Source:SGD;Acc:S000001270]
YJR043C	26.5411	7.2558	1.04411	2.06209	5.73815e-29	2.81936e-28	POL32	Third subunit of DNA polymerase delta; involved in chromosomal DNA replication; required for error-prone DNA synthesis in the presence of DNA damage and processivity; forms a complex with Rev3p, Rev7p and Pol31p; interacts with Hys2p, PCNA (Pol30p), and Pol1p [Source:SGD;Acc:S000003804]
YBR087W	22.8807	6.03631	1.10122	2.14535	2.04908e-28	9.8793e-28	RFC5	Subunit of heteropentameric Replication factor C (RF-C); RF-C is a DNA binding protein and ATPase that acts as a clamp loader of the proliferating cell nuclear antigen (PCNA) processivity factor for DNA polymerases delta and epsilon [Source:SGD;Acc:S000000291]
YEL019C	34.7062	9.52676	1.06228	2.08822	5.54222e-28	2.64918e-27	MMS21	SUMO ligase and component of the SMC5-SMC6 complex; this complex plays a key role in the removal of X-shaped DNA structures that arise between sister chromatids during DNA replication and repair; required for efficient sister chromatid cohesion; mutants are sensitive to methyl methanesulfonate and show increased spontaneous mutation and mitotic recombination; SUMOylates and inhibits Snf1p functio…
YBR061C	24.4022	6.69274	1.06082	2.08612	1.0079e-27	4.74321e-27	TRM7	2'-O-ribose methyltransferase; methylates the 2'-O-ribose of tRNA-Phe, tRNA-Trp, and tRNA-Leu at positions C32 and N34 of the tRNA anticodon loop; crucial biological role likely modification of tRNA-Phe; interacts with Trm732p and Rtt10p in 2'-O-methylation of C32 and N34 substrate tRNAs, respectively [Source:SGD;Acc:S000000265]
YIL040W	19.5683	5.01677	1.15575	2.228	2.79817e-27	1.30764e-26	APQ12	Protein required for nuclear envelope morphology; nuclear pore complex localization, mRNA export from the nucleus; exhibits synthetic lethal genetic interactions with genes involved in lipid metabolism [Source:SGD;Acc:S000001302]
YIL096C	23.6915	6.65147	1.00466	2.00647	6.96193e-25	3.04704e-24	BMT5	Methyltransferase required for m3U2634 methylation of the 25S rRNA; S-adenosylmethionine-dependent; associates with precursors of the 60S ribosomal subunit; predicted to be involved in ribosome biogenesis [Source:SGD;Acc:S000001358]
YBR167C	21.9142	5.74846	1.11296	2.16289	7.51221e-25	3.28359e-24	POP7	Subunit of both RNase MRP and nuclear RNase P; forms a soluble heterodimer with Pop6p that binds P3 domain of RNase MRP and RNase P RNAs; RNase MRP cleaves pre-rRNA, while nuclear RNase P cleaves tRNA precursors to generate mature 5' ends and facilitates turnover of nuclear RNAs [Source:SGD;Acc:S000000371]
YHR144C	16.0305	4.05999	1.1723	2.25371	2.56552e-24	1.10196e-23	DCD1	Deoxycytidine monophosphate (dCMP) deaminase; involved in dUMP and dTMP biosynthesis; expression is NOT cell cycle regulated [Source:SGD;Acc:S000001187]
YGR271C-A	17.7571	4.27408	1.25696	2.38992	4.11284e-24	1.75642e-23	EFG1	Essential protein required for maturation of 18S rRNA; null mutant is sensitive to hydroxyurea and is delayed in recovering from alpha-factor arrest; green fluorescent protein (GFP)-fusion protein localizes to the nucleolus [Source:SGD;Acc:S000007608]
YNR003C	19.068	5.42115	1.00593	2.00823	4.94288e-23	2.0622e-22	RPC34	RNA polymerase III subunit C34; interacts with TFIIIB70 and is a key determinant in pol III recruitment by the preinitiation complex [Source:SGD;Acc:S000005286]
YGR169C	18.2249	4.79936	1.0904	2.12934	2.05302e-22	8.42871e-22	PUS6	tRNA:pseudouridine synthase; catalyzes the conversion of uridine to pseudouridine at position 31 in cytoplasmic and mitochondrial tRNAs; mutation of Asp168 to Ala abolishes enzyme activity; not essential for viability [Source:SGD;Acc:S000003401]
YPL069C	18.4767	5.18659	1.01936	2.02701	7.10299e-21	2.77647e-20	BTS1	Geranylgeranyl diphosphate synthase; increases the intracellular pool of geranylgeranyl diphosphate, suppressor of bet2 mutation that causes defective geranylgeranylation of small GTP-binding proteins that mediate vesicular traffic [Source:SGD;Acc:S000005990]
YHR184W	6.49346	1.27775	1.52573	2.87932	4.67352e-16	1.54598e-15	SSP1	Protein involved in the control of meiotic nuclear division; also involved in the coordination of meiosis with spore formation; transcription is induced midway through meiosis [Source:SGD;Acc:S000001227]
YPL200W	6.74353	1.51532	1.32099	2.49838	1.739e-14	5.39019e-14	CSM4	Protein required for accurate chromosome segregation during meiosis; involved in meiotic telomere clustering (bouquet formation) and telomere-led rapid prophase movements; functions with meiosis-specific telomere-binding protein Ndj1p; CSM4 has a paralog, MPS2, that arose from the whole genome duplication [Source:SGD;Acc:S000006121]
YMR321C	3.86347	0.591677	1.87457	3.66693	2.61959e-14	8.05566e-14	/	Putative protein of unknown function; proposed to be a palmitoylated membrane protein; YMR321C has a paralog, SAM4, that arose from a single-locus duplication [Source:SGD;Acc:S000004940]
YPL108W	9.92741	2.80738	1.01634	2.02278	9.24002e-13	2.68378e-12	/	Cytoplasmic protein of unknown function; non-essential gene that is induced in a GDH1 deleted strain with altered redox metabolism; GFP-fusion protein is induced in response to the DNA-damaging agent MMS [Source:SGD;Acc:S000006029]
YIL158W	19.565	5.13464	1.10686	2.15376	3.71902e-12	1.05278e-11	AIM20	Putative protein of unknown function; overexpression causes cell cycle delay or arrest; green fluorescent protein (GFP)-fusion protein localizes to vacuole; null mutant displays elevated frequency of mitochondrial genome loss; relocalizes from nucleus to cytoplasm upon DNA replication stress; AIM20 has a paralog, SKG1, that arose from the whole genome duplication [Source:SGD;Acc:S000001420]
YPL152W-A	4.2662	0.783633	1.61784	3.06914	1.99356e-11	5.4475e-11	/	Protein of unknown function; identified by gene-trapping, microarray-based expression analysis, and genome-wide homology searching [Source:SGD;Acc:S000028721]
YLR296W	5.35469	1.37065	1.15004	2.2192	1.05057e-09	2.65801e-09	/	Dubious open reading frame; unlikely to encode a functional protein, based on available experimental and comparative sequence data [Source:SGD;Acc:S000004287]
YOR309C	2.004	0.453167	1.29793	2.45876	3.00796e-05	5.81805e-05	/	Dubious open reading frame; unlikely to encode a functional protein, based on available experimental and comparative sequence data; partially overlaps the verified gene NOP58 [Source:SGD;Acc:S000005836]
YOR139C	0.462497	0.0173139	3.67709	12.7913	3.07951e-05	5.94406e-05	/	Dubious open reading frame; unlikely to encode a functional protein, based on available experimental and comparative sequence data; partially overlaps the verified ORF SFL1/YOR140W [Source:SGD;Acc:S000005665]
YOR008C-A	1.95371	0.50827	1.10358	2.14888	0.000301643	0.00053883	/	Putative protein of unknown function; includes a potential transmembrane domain; deletion results in slightly lengthened telomeres [Source:SGD;Acc:S000006431]
YNL146C-A	0.717228	0.129024	1.60699	3.04616	0.00371401	0.00605166	/	Putative protein of unknown function [Source:SGD;Acc:S000028851]
YBL108W	0.740866	0.146338	1.48908	2.8071	0.00379725	0.00618427	/	Dubious open reading frame; unlikely to encode a functional protein, based on available experimental and comparative sequence data [Source:SGD;Acc:S000000204]
YPR197C	0.449848	0.0692555	1.90713	3.75063	0.00496361	0.0079905	/	Dubious open reading frame; unlikely to encode a functional protein, based on available experimental and comparative sequence data; overlaps ORF SGE1/YPR198W [Source:SGD;Acc:S000006401]
YDR024W	0.40589	0.0487794	2.09944	4.28542	0.00525852	0.00844291	FYV1	Dubious open reading frame; unlikely to encode a functional protein, based on available experimental and comparative sequence data; not conserved in closely related Saccharomyces species; mutation decreases survival upon exposure to K1 killer toxin [Source:SGD;Acc:S000002431]
YDR433W	0.714065	0.166814	1.31962	2.49601	0.0070332	0.0111558	/	Dubious open reading frame; unlikely to encode a functional protein, based on available experimental and comparative sequence data [Source:SGD;Acc:S000002841]
YNL339C	0.138511	0	4.11269	17.2999	0.0165688	0.0251311	YRF1-6	Helicase encoded by the Y' element of subtelomeric regions; highly expressed in the mutants lacking the telomerase component TLC1; potentially phosphorylated by Cdc28p [Source:SGD;Acc:S000005283]
YBR296C-A	0.798976	0.220259	1.00634	2.00881	0.0313941	0.0460319	/	Putative protein of unknown function; identified by gene-trapping, microarray-based expression analysis, and genome-wide homology searching [Source:SGD;Acc:S000028605]

## Sheet: mRI24vsmR416_down_FAP
Table S1. Outline of the differentially expressed genes in treated BY4742/I24 strain compared with treated BY4742/pRS416 strain but not in untreated BY4742/I24 strain compared with untreated BY4742/pRS416 strain (log2foldchange>1.0 and p value<0.05)
Significantly Down-regulated Genes
GeneID	Readcount_mRI24	Readcount_mR416	log2FoldChange	FoldChange	pval	padj	gene name	gene description
YBR101C	306.109	2435.14	-3.80188	0.0717	0	0	FES1	Hsp70 (Ssa1p) nucleotide exchange factor; required for the release of misfolded proteins from the Hsp70 system to the Ub-proteasome machinery for destruction; cytosolic homolog of Sil1p, which is the nucleotide exchange factor for BiP (Kar2p) in the endoplasmic reticulum; protein abundance increases in response to DNA replication stress [Source:SGD;Acc:S000000305]
YCR020C	51.0599	213.715	-2.8732	0.136484	0	0	PET18	Protein of unknown function; has weak similarity to proteins involved in thiamin metabolism; expression is induced in the absence of thiamin [Source:SGD;Acc:S000000613]
YDL073W	67.1192	165.801	-2.11034	0.231592	0	0	/	Putative protein of unknown function; YDL073W is not an essential gene [Source:SGD;Acc:S000002231]
YDR092W	59.5104	188.921	-2.48576	0.17853	0	0	UBC13	E2 ubiquitin-conjugating enzyme; involved in the error-free DNA postreplication repair pathway; interacts with Mms2p to assemble ubiquitin chains at the Ub Lys-63 residue; DNA damage triggers redistribution from the cytoplasm to the nucleus [Source:SGD;Acc:S000002499]
YDR438W	43.7558	134.33	-2.43313	0.185163	0	0	THI74	Mitochondrial transporter repressible by thiamine; THI74 has a paralog, YML018C, that arose from the whole genome duplication; shows sequence homology to human gene SLC35F3, a thiamine transporter implicated in hypertension [Source:SGD;Acc:S000002846]
YEL039C	105.938	482.7	-2.9978	0.125191	0	0	CYC7	Cytochrome c isoform 2, expressed under hypoxic conditions; also known as iso-2-cytochrome c; electron carrier of the mitochondrial intermembrane space that transfers electrons from ubiquinone-cytochrome c oxidoreductase to cytochrome c oxidase during cellular respiration; protein abundance increases in response to DNA replication stress; CYC7 has a paralog, CYC1, that arose from the whole genome…
YFL031W	193.836	434.317	-1.98819	0.252055	0	0	HAC1	Basic leucine zipper (bZIP) transcription factor (ATF/CREB1 homolog); regulates the unfolded protein response, via UPRE binding, and membrane biogenesis; ER stress-induced splicing pathway facilitates efficient Hac1p synthesis; protein abundance increases in response to DNA replication stress [Source:SGD;Acc:S000001863]
YFL052W	8.97877	38.2193	-2.90907	0.133132	0	0	/	Putative zinc cluster protein that contains a DNA binding domain; computational analysis suggests a role as a transcription factor; null mutant is sensitive to Calcofluor White, low osmolarity, and heat, suggesting a role for YFL052Wp in cell wall integrity [Source:SGD;Acc:S000001842]
YFL053W	258.343	900.142	-2.62916	0.161638	0	0	DAK2	Dihydroxyacetone kinase; required for detoxification of dihydroxyacetone (DHA); involved in stress adaptation [Source:SGD;Acc:S000001841]
YGL037C	314.481	972.827	-2.44307	0.183892	0	0	PNC1	Nicotinamidase that converts nicotinamide to nicotinic acid; part of the NAD(+) salvage pathway; required for life span extension by calorie restriction; PNC1 expression responds to all known stimuli that extend replicative life span; protein increases in abundance and relative distribution to cytoplasmic foci decreases upon DNA replication stress [Source:SGD;Acc:S000003005]
YGL255W	51.2562	144.745	-2.31959	0.200324	0	0	ZRT1	High-affinity zinc transporter of the plasma membrane; responsible for the majority of zinc uptake; transcription is induced under low-zinc conditions by the Zap1p transcription factor [Source:SGD;Acc:S000003224]
YGR144W	38.2414	3207.72	-7.21309	0.00673973	0	0	THI4	Thiazole synthase; abundant protein involved in the formation of the thiazole moiety of thiamine during thiamine biosynthesis; acts more as a co-substrate rather than an enzyme by providing the sulphur source for thiazole formation; undergoes a single turnover only; required for mitochondrial genome stability in response to DNA damaging agents [Source:SGD;Acc:S000003376]
YGR254W	6834.66	25338.1	-2.70571	0.153286	0	0	ENO1	Enolase I, a phosphopyruvate hydratase; catalyzes conversion of 2-phosphoglycerate to phosphoenolpyruvate during glycolysis and the reverse reaction during gluconeogenesis; expression repressed in response to glucose; protein abundance increases in response to DNA replication stress; N-terminally propionylated in vivo; ENO1 has a paralog, ENO2, that arose from the whole genome duplication [Source…
YHR179W	2383.58	5724.65	-2.08458	0.235765	0	0	OYE2	Conserved NADPH oxidoreductase containing flavin mononucleotide (FMN); responsible for geraniol reduction into citronellol during fermentation; homologous to Oye3p with different ligand binding and catalytic properties; may be involved in sterol metabolism, oxidative stress response, and programmed cell death; protein abundance increases in response to DNA replication stress [Source:SGD;Acc:S0000…
YIL110W	52.5454	153.946	-2.3675	0.193781	0	0	HPM1	AdoMet-dependent methyltransferase; involved in a novel 3-methylhistidine modification of ribosomal protein Rpl3p; seven beta-strand MTase family member; null mutant exhibits a weak vacuolar protein sorting defect and caspofungin resistance [Source:SGD;Acc:S000001372]
YJL052W	1593.64	8162.01	-3.16919	0.111168	0	0	TDH1	Glyceraldehyde-3-phosphate dehydrogenase (GAPDH), isozyme 1; involved in glycolysis and gluconeogenesis; tetramer that catalyzes the reaction of glyceraldehyde-3-phosphate to 1,3 bis-phosphoglycerate; detected in the cytoplasm and cell wall; protein abundance increases in response to DNA replication stress; GAPDH-derived antimicrobial peptides secreted by S. cerevisiae are active against a wide v…
YJR009C	3170.61	6783.8	-1.9102	0.266057	0	0	TDH2	Glyceraldehyde-3-phosphate dehydrogenase (GAPDH), isozyme 2; involved in glycolysis and gluconeogenesis; tetramer that catalyzes reaction of glyceraldehyde-3-phosphate to 1,3 bis-phosphoglycerate; detected in cytoplasm and cell wall; protein abundance increases in response to DNA replication stress; GAPDH-derived antimicrobial peptides are active against a wide variety of wine-related yeasts and …
YJR096W	283.878	697.461	-2.11972	0.230091	0	0	/	Xylose and arabinose reductase; member of the aldo-keto reductase (AKR) family; GFP-fusion protein is induced in response to the DNA-damaging agent MMS [Source:SGD;Acc:S000003857]
YKL163W	499.456	1023.77	-1.85453	0.276523	0	0	PIR3	O-glycosylated covalently-bound cell wall protein; required for cell wall stability; expression is cell cycle regulated, peaking in M/G1 and also subject to regulation by the cell integrity pathway; coding sequence contains length polymorphisms in different strains; PIR3 has a paralog, HSP150, that arose from the whole genome duplication [Source:SGD;Acc:S000001646]
YLL056C	448.456	1698.98	-2.74661	0.149	0	0	/	Putative protein of unknown function; transcription is activated by paralogous transcription factors Yrm1p and Yrr1p and genes involved in pleiotropic drug resistance (PDR); expression is induced in cells treated with the mycotoxin patulin [Source:SGD;Acc:S000003979]
YLR044C	19809.7	35349.7	-1.64819	0.31904	0	0	PDC1	Major of three pyruvate decarboxylase isozymes; key enzyme in alcoholic fermentation; decarboxylates pyruvate to acetaldehyde; involved in amino acid catabolism; subject to glucose-, ethanol-, and autoregulation; activated by phosphorylation in response to glucose levels; N-terminally propionylated in vivo [Source:SGD;Acc:S000004034]
YLR053C	13.551	61.4769	-2.99296	0.125611	0	0	/	Putative protein of unknown function [Source:SGD;Acc:S000004043]
YLR134W	8251.69	36124.8	-2.94643	0.129729	0	0	PDC5	Minor isoform of pyruvate decarboxylase; key enzyme in alcoholic fermentation, decarboxylates pyruvate to acetaldehyde, regulation is glucose- and ethanol-dependent, repressed by thiamine, involved in amino acid catabolism [Source:SGD;Acc:S000004124]
YLR216C	211.705	715.9	-2.57527	0.16779	0	0	CPR6	Peptidyl-prolyl cis-trans isomerase (cyclophilin); catalyzes the cis-trans isomerization of peptide bonds N-terminal to proline residues; plays a role in determining prion variants; binds to Hsp82p and contributes to chaperone activity; protein abundance increases in response to DNA replication stress [Source:SGD;Acc:S000004206]
YLR301W	155.622	425.436	-2.26428	0.208154	0	0	HRI1	Protein of unknown function that interacts with Sec72p and Hrr25p [Source:SGD;Acc:S000004292]
YLR346C	90.8528	212.031	-2.03276	0.244386	0	0	/	Putative protein of unknown function found in mitochondria; expression is regulated by transcription factors involved in pleiotropic drug resistance, Pdr1p and Yrr1p; not an essential gene; YLR346C has a paralog, YGR035C, that arose from the whole genome duplication [Source:SGD;Acc:S000004338]
YOL055C	97.5919	204.8	-1.89072	0.269673	0	0	THI20	Trifunctional enzyme of thiamine biosynthesis, degradation and salvage; has hydroxymethylpyrimidine (HMP) kinase, HMP-phosphate (HMP-P) kinase and thiaminase activities; member of a gene family with THI21 and THI22; HMP and HMP-P kinase activity redundant with Thi21p [Source:SGD;Acc:S000005416]
YOL155C	132.786	437.521	-2.53569	0.172457	0	0	HPF1	Haze-protective mannoprotein; reduces the particle size of aggregated proteins in white wines [Source:SGD;Acc:S000005515]
YOR143C	20.9713	66.3044	-2.48313	0.178856	0	0	THI80	Thiamine pyrophosphokinase; phosphorylates thiamine to produce the coenzyme thiamine pyrophosphate (thiamine diphosphate) [Source:SGD;Acc:S000005669]
YOR298C-A	507.604	2420.21	-3.07337	0.118802	0	0	MBF1	Transcriptional coactivator; bridges the DNA-binding region of Gcn4p and TATA-binding protein Spt15p; suppressor of frameshift mutations; protein abundance increases in response to DNA replication stress [Source:SGD;Acc:S000007253]
YOR382W	25.2423	221.041	-3.94494	0.0649316	0	0	FIT2	Mannoprotein that is incorporated into the cell wall; incorporated via a glycosylphosphatidylinositol (GPI) anchor; involved in the retention of siderophore-iron in the cell wall [Source:SGD;Acc:S000005909]
YOR383C	39.2425	137.294	-2.63126	0.161403	0	0	FIT3	Mannoprotein that is incorporated into the cell wall; incorporated via a glycosylphosphatidylinositol (GPI) anchor; involved in the retention of siderophore-iron in the cell wall [Source:SGD;Acc:S000005910]
YPL223C	7.70647	37.4654	-3.11379	0.115519	0	0	GRE1	Hydrophilin essential in desiccation-rehydration process; stress induced (osmotic, ionic, oxidative, heat shock and heavy metals); regulated by the HOG pathway; GRE1 has a paralog, SIP18, that arose from the whole genome duplication [Source:SGD;Acc:S000006144]
YPR127W	237.237	485.077	-1.847	0.27797	0	0	/	Putative pyridoxine 4-dehydrogenase; differentially expressed during alcoholic fermentation; expression activated by transcription factor YRM1/YOR172W; green fluorescent protein (GFP)-fusion protein localizes to both the cytoplasm and the nucleus [Source:SGD;Acc:S000006331]
YOL048C	52.8816	142.489	-2.23568	0.212321	2.27270197086973e-321	2.66825092693024e-319	RRT8	Protein involved in spore wall assembly; shares similarity with Lds1p and Lds2p and a strain mutant for all 3 genes exhibits reduced dityrosine fluorescence relative to the single mutants; identified in a screen for mutants with increased levels of rDNA transcription; green fluorescent protein (GFP)-fusion protein localizes to lipid particles; protein abundance increases in response to DNA replic…
YNL117W	96.4291	192.012	-1.80762	0.285661	1.41138846100821e-314	1.57416859684483e-312	MLS1	Malate synthase, enzyme of the glyoxylate cycle; involved in utilization of non-fermentable carbon sources; expression is subject to carbon catabolite repression; localizes in peroxisomes during growth on oleic acid, otherwise cytosolic; can accept butyryl-CoA as acyl-CoA donor in addition to traditional substrate acetyl-CoA [Source:SGD;Acc:S000005061]
YKR075C	103.854	289.976	-2.27853	0.206108	2.54461290427184e-310	2.79157e-308	/	Protein of unknown function; similar to Reg1p; expression regulated by glucose and Rgt1p; GFP-fusion protein is induced in response to the DNA-damaging agent MMS; YKR075C has a paralog, YOR062C, that arose from the whole genome duplication [Source:SGD;Acc:S000001783]
YER174C	14.2214	41.2312	-2.3522	0.195848	4.80599e-308	5.18737e-306	GRX4	Glutathione-dependent oxidoreductase; hydroperoxide and superoxide-radical responsive; monothiol glutaredoxin subfamily member along with Grx3p and Grx5p; protects cells from oxidative damage; with Grx3p, binds to Aft1p in iron-replete conditions, promoting its dissociation from promoters; mutant has increased aneuploidy tolerance; transcription regulated by Yap5p; GRX4 has a paralog, GRX3, that …
YKL070W	61.4713	146.64	-2.06357	0.239223	7.09835e-306	7.54003e-304	/	Putative protein of unknown function; expression induced in cells treated with mycotoxins patulin or citrinin; the authentic, non-tagged protein is detected in highly purified mitochondria in high-throughput studies [Source:SGD;Acc:S000001553]
YDR533C	439.916	1092.56	-2.12733	0.228882	1.10811e-298	1.12356e-296	HSP31	Methylglyoxalase that converts methylglyoxal to D-lactate; involved in oxidative stress resistance, diauxic shift, and stationary phase survival; has similarity to E. coli Hsp31 and C. albicans Glx3p; member of the DJ-1/ThiJ/PfpI superfamily, which includes human DJ-1 involved in Parkinson's disease and cancer; exists as a dimer and contains a putative metal-binding site; protein abundance increa…
YLR205C	17.1991	47.0271	-2.26455	0.208115	6.00113e-297	5.99397e-295	HMX1	ER localized heme oxygenase; involved in heme degradation during iron starvation and in the oxidative stress response; expression is regulated by AFT1 and oxidative stress; relocates to the perinuclear region in the presence of oxidants [Source:SGD;Acc:S000004195]
YGL183C	6.4099	35.3096	-3.28057	0.102908	4.70778e-295	4.63301e-293	MND1	Protein required for recombination and meiotic nuclear division; forms a complex with Hop2p, which is involved in chromosome pairing and repair of meiotic double-strand breaks [Source:SGD;Acc:S000003151]
YDL021W	35.6259	82.9651	-2.03703	0.243665	2.08925e-288	1.91524e-286	GPM2	Homolog of Gpm1p phosphoglycerate mutase; converts 3-phosphoglycerate to 2-phosphoglycerate in glycolysis; may be non-functional; GPM2 has a paralog, GPM3, that arose from the whole genome duplication [Source:SGD;Acc:S000002179]
YNL262W	271.145	823.023	-2.40788	0.188433	6.14067e-283	5.47912e-281	POL2	Catalytic subunit of DNA polymerase (II) epsilon; a chromosomal DNA replication polymerase that exhibits processivity and proofreading exonuclease activity; participates in leading-strand synthesis during DNA replication; also involved in DNA synthesis during DNA repair; interacts extensively with Mrc1p [Source:SGD;Acc:S000005206]
YPL214C	167.583	317.987	-1.7441	0.29852	4.22321e-280	3.67035e-278	THI6	Thiamine-phosphate diphosphorylase and hydroxyethylthiazole kinase; required for thiamine biosynthesis; GFP-fusion protein localizes to the cytoplasm in a punctate pattern [Source:SGD;Acc:S000006135]
YLR136C	25.1123	67.6249	-2.25433	0.209593	5.33828e-279	4.52199e-277	TIS11	mRNA-binding protein expressed during iron starvation; binds to a sequence element in the 3'-untranslated regions of specific mRNAs to mediate their degradation; involved in iron homeostasis; protein increases in abundance and relative distribution to the nucleus increases upon DNA replication stress; TIS11 has a paralog, CTH1, that arose from the whole genome duplication [Source:SGD;Acc:S0000041…
YJL191W	44.3242	100.507	-2.00431	0.249254	1.82819e-277	1.5104e-275	RPS14B	Protein component of the small (40S) ribosomal subunit; required for ribosome assembly and 20S pre-rRNA processing; mutations confer cryptopleurine resistance; homologous to mammalian ribosomal protein S14 and bacterial S11; RPS14B has a paralog, RPS14A, that arose from the whole genome duplication [Source:SGD;Acc:S000003727]
YOL014W	12.6429	54.2729	-2.93616	0.130655	3.43434e-274	2.80275e-272	/	Putative protein of unknown function [Source:SGD;Acc:S000005374]
YDR516C	95.9611	187.931	-1.78124	0.290934	5.34406e-266	4.15843e-264	EMI2	Non-essential protein of unknown function; required for transcriptional induction of the early meiotic-specific transcription factor IME1; required for sporulation; expression regulated by glucose-repression transcription factors Mig1/2p; EMI2 has a paralog, GLK1, that arose from the whole genome duplication; protein abundance increases in response to DNA replication stress [Source:SGD;Acc:S00000…
YPL052W	27.0589	58.4326	-1.9223	0.263833	8.03517e-266	6.18062e-264	OAZ1	Regulator of ornithine decarboxylase Spe1p; antizyme that binds to Spe1p to stimulate ubiquitin-independent degradation by the proteasome; binding of polyamines to nascent Oaz1p during translation stimulates +1 ribosomal frameshifting, allowing translation of full-length Oaz1p [Source:SGD;Acc:S000005973]
YHR174W	2205.79	3485.94	-1.4777	0.359062	3.55831e-262	2.70594e-260	ENO2	Enolase II, a phosphopyruvate hydratase; catalyzes conversion of 2-phosphoglycerate to phosphoenolpyruvate during glycolysis and the reverse reaction during gluconeogenesis; expression induced in response to glucose; ENO2 has a paralog, ENO1, that arose from the whole genome duplication [Source:SGD;Acc:S000001217]
YDL059C	15.708	46.6094	-2.39997	0.189469	2.0412e-253	1.43786e-251	RAD59	Protein involved DNA double-strand break repair; repairs breaks in DNA during vegetative growth via recombination and single-strand annealing; anneals complementary single-stranded DNA; forms nuclear foci upon DNA replication stress; required for loading of Rad52p to DSBs; paralog of Rad52p [Source:SGD;Acc:S000002217]
YGL134W	731.384	1318.12	-1.66789	0.314714	1.08757e-251	7.50308e-250	PCL10	Pho85p cyclin; recruits, activates, and targets Pho85p cyclin-dependent protein kinase to its substrate; PCL10 has a paralog, PCL8, that arose from the whole genome duplication [Source:SGD;Acc:S000003102]
YFR053C	159.689	339.362	-1.89285	0.269275	1.97487e-245	1.32158e-243	HXK1	Hexokinase isoenzyme 1; a cytosolic protein that catalyzes phosphorylation of glucose during glucose metabolism; expression is highest during growth on non-glucose carbon sources; glucose-induced repression involves hexokinase Hxk2p; HXK1 has a paralog, HXK2, that arose from the whole genome duplication [Source:SGD;Acc:S000001949]
YDR277C	288.128	502.567	-1.61958	0.32543	2.94906e-243	1.91603e-241	MTH1	Negative regulator of the glucose-sensing signal transduction pathway; required for repression of transcription by Rgt1p; interacts with Rgt1p and the Snf3p and Rgt2p glucose sensors; phosphorylated by Yck1p, triggering Mth1p degradation; MTH1 has a paralog, STD1, that arose from the whole genome duplication [Source:SGD;Acc:S000002685]
YKL060C	7075.8	10423.8	-1.37359	0.38593	2.03765e-234	1.25101e-232	FBA1	Fructose 1,6-bisphosphate aldolase; required for glycolysis and gluconeogenesis; catalyzes conversion of fructose 1,6 bisphosphate to glyceraldehyde-3-P and dihydroxyacetone-P; locates to mitochondrial outer surface upon oxidative stress; N-terminally propionylated in vivo [Source:SGD;Acc:S000001543]
YPR030W	27.3542	72.8822	-2.2197	0.214687	2.31053e-234	1.40564e-232	CSR2	Nuclear ubiquitin protein ligase binding protein; may regulate utilization of nonfermentable carbon sources and endocytosis of plasma membrane proteins; overproduction suppresses chs5 spa2 lethality at high temp; ubiquitinated by Rsp5p, deubiquitinated by Ubp2p; CSR2 has a paralog, ECM21, that arose from the whole genome duplication [Source:SGD;Acc:S000006234]
YKL151C	98.4124	183.155	-1.71159	0.305324	9.71915e-232	5.80719e-230	/	NADHX dehydratase; converts (S)-NADHX to NADH in an ATP-dependent manner; homologous to Carkd in mammals, and the C-terminal domain of YjeF in E.coli; enzyme is widespread in eukaryotes, prokaryotes and archaea; YKL151C promoter contains STREs (stress response elements) and expression is induced by heat shock or methyl methanesulfonate; green fluorescent protein (GFP)-fusion protein localizes to …
YGR136W	81.6918	139.666	-1.58713	0.332833	1.0165e-226	5.86416e-225	LSB1	Negative regulator of actin nucleation-promoting factor activity; interacts with Las17p, a homolog of human Wiskott-Aldrich Syndrome protein (WASP), via an N-terminal SH3 domain, and along with PIN3 cooperatively inhibits the nucleation of actin filaments; overexpression blocks receptor-mediated endocytosis; protein increases in abundance and forms nuclear foci in response to DNA replication stre…
YCL012C	18.1903	52.3672	-2.32649	0.199368	8.71347e-226	4.90005e-224	/	Putative protein of unknown function; orthologs are present in S. bayanus, S. paradoxus and Ashbya gossypii; YCL012C is not an essential gene [Source:SGD;Acc:S000029705]
YJL218W	8.88287	27.6825	-2.4601	0.181734	4.50946e-224	2.49399e-222	/	Putative acetyltransferase; similar to bacterial galactoside O-acetyltransferases; induced by oleate in an OAF1/PIP2-dependent manner; promoter contains an oleate response element consensus sequence; non-essential gene [Source:SGD;Acc:S000003754]
YHR087W	51.6977	107.645	-1.86312	0.274882	2.01665e-221	1.07963e-219	RTC3	Protein of unknown function involved in RNA metabolism; has structural similarity to SBDS, the human protein mutated in Shwachman-Diamond Syndrome (the yeast SBDS ortholog = SDO1); null mutation suppresses cdc13-1 temperature sensitivity; protein abundance increases in response to DNA replication stress [Source:SGD;Acc:S000001129]
YKL156W	31.2805	60.2704	-1.75659	0.295947	2.07568e-214	1.05231e-212	RPS27A	Protein component of the small (40S) ribosomal subunit; homologous to mammalian ribosomal protein S27, no bacterial homolog; RPS27A has a paralog, RPS27B, that arose from the whole genome duplication; protein abundance increases in response to DNA replication stress [Source:SGD;Acc:S000001639]
YJL083W	22.5834	47.9718	-1.89814	0.26829	7.59244e-210	3.70866e-208	TAX4	EH domain-containing protein; involved in regulating phosphatidylinositol 4,5-bisphosphate levels and autophagy; Irs4p and Tax4p bind and activate the PtdIns phosphatase Inp51p; Irs4p and Tax4p are involved in localizing Atg17p to the PAS; TAX4 has a paralog, IRS4, that arose from the whole genome duplication [Source:SGD;Acc:S000003619]
YDR403W	12.3028	36.4698	-2.38571	0.191351	2.26429e-205	1.07465e-203	DIT1	Sporulation-specific enzyme required for spore wall maturation; involved in the production of a soluble LL-dityrosine-containing precursor of the spore wall; transcripts accumulate at the time of prospore enclosure [Source:SGD;Acc:S000002811]
YJL034W	589.697	818.743	-1.28758	0.409637	7.24741e-199	3.34481e-197	KAR2	ATPase involved in protein import into the ER; also acts as a chaperone to mediate protein folding in the ER and may play a role in ER export of soluble proteins; regulates the unfolded protein response via interaction with Ire1p [Source:SGD;Acc:S000003571]
YAL034C	48.4687	77.9858	-1.5011	0.353284	5.6239e-198	2.52585e-196	FUN19	Non-essential protein of unknown function; expression induced in response to heat stress; FUN19 has a paralog, YOR338W, that arose from the whole genome duplication [Source:SGD;Acc:S000002134]
YDR214W	115.41	170.264	-1.38314	0.383384	1.71255e-197	7.64024e-196	AHA1	Co-chaperone that binds Hsp82p and activates its ATPase activity; plays a role in determining prion variants; similar to Hch1p; expression is regulated by stresses such as heat shock; protein abundance increases in response to DNA replication stress [Source:SGD;Acc:S000002622]
YAL062W	92.6118	160.233	-1.61024	0.327543	2.613e-197	1.15803e-195	GDH3	NADP(+)-dependent glutamate dehydrogenase; synthesizes glutamate from ammonia and alpha-ketoglutarate; rate of alpha-ketoglutarate utilization differs from Gdh1p; expression regulated by nitrogen and carbon sources; GDH3 has a paralog, GDH1, that arose from the whole genome duplication [Source:SGD;Acc:S000000058]
YOL086C	5278	8850.13	-1.56849	0.337161	3.60098e-197	1.58538e-195	ADH1	Alcohol dehydrogenase; fermentative isozyme active as homo- or heterotetramers; required for the reduction of acetaldehyde to ethanol, the last step in the glycolytic pathway; ADH1 has a paralog, ADH5, that arose from the whole genome duplication [Source:SGD;Acc:S000005446]
YDR400W	45.9554	89.2518	-1.77829	0.291529	1.13199e-195	4.95118e-194	URH1	Uridine nucleosidase (uridine-cytidine N-ribohydrolase); cleaves N-glycosidic bonds in nucleosides; involved in the pyrimidine salvage and nicotinamide riboside salvage pathways [Source:SGD;Acc:S000002808]
YPR184W	56.2459	91.8071	-1.52451	0.347596	1.31705e-192	5.68626e-191	GDB1	Glycogen debranching enzyme; contains glucanotranferase and alpha-1,6-amyloglucosidase activities; required for glycogen degradation; phosphorylated in mitochondria; activity is inhibited by Igd1p; protein abundance increases in response to DNA replication stress [Source:SGD;Acc:S000006388]
YBR183W	427.623	666.59	-1.45561	0.3646	1.47591e-191	6.29097e-190	YPC1	Alkaline ceramidase; also has reverse (CoA-independent) ceramide synthase activity; catalyzes both breakdown and synthesis of phytoceramide; overexpression confers fumonisin B1 resistance; YPC1 has a paralog, YDC1, that arose from the whole genome duplication [Source:SGD;Acc:S000000387]
YGL253W	1057.92	1407.96	-1.22401	0.42809	3.74231e-184	1.51779e-182	HXK2	Hexokinase isoenzyme 2; catalyzes phosphorylation of glucose in the cytosol; predominant hexokinase during growth on glucose; functions in the nucleus to repress expression of HXK1 and GLK1 and to induce expression of its own gene; antiapoptotic; phosphorylation/dephosphorylation at serine-14 by protein kinase Snf1p and protein phosphatase Glc7p-Reg1p regulates nucleocytoplasmic shuttling of Hxk2…
YOR328W	70.1036	117.431	-1.56695	0.337521	3.76623e-184	1.51829e-182	PDR10	ATP-binding cassette (ABC) transporter; multidrug transporter involved in the pleiotropic drug resistance network; regulated by Pdr1p and Pdr3p [Source:SGD;Acc:S000005855]
YOL081W	460.477	1523.06	-2.51942	0.174413	7.14784e-184	2.84722e-182	IRA2	GTPase-activating protein; negatively regulates RAS by converting it from the GTP- to the GDP-bound inactive form, required for reducing cAMP levels under nutrient limiting conditions; similar to human neurofibromin; IRA2 has a paralog, IRA1, that arose from the whole genome duplication [Source:SGD;Acc:S000005441]
YOR020C	92.9043	182.775	-1.79479	0.288213	4.38357e-183	1.73579e-181	HSP10	Mitochondrial matrix co-chaperonin; inhibits the ATPase activity of Hsp60p, a mitochondrial chaperonin; involved in protein folding and sorting in the mitochondria; 10 kD heat shock protein with similarity to E. coli groES [Source:SGD;Acc:S000005546]
YAL005C	3293.57	5405.63	-1.52518	0.347437	3.62984e-179	1.37237e-177	SSA1	ATPase involved in protein folding and NLS-directed nuclear transport; member of HSP70 family; forms chaperone complex with Ydj1p; localized to nucleus, cytoplasm, and cell wall; 98% identical with paralog Ssa2p, but subtle differences between the two proteins provide functional specificity with respect to propagation of yeast [URE3] prions and vacuolar-mediated degradations of gluconeogenesis en…
YOL047C	14.791	34.7327	-2.04403	0.242486	2.18362e-177	7.98512e-176	LDS2	Protein Involved in spore wall assembly; localizes to lipid droplets found on or outside of the prospore membrane; shares similarity with Lds1p and Rrt8p, and a strain mutant for all 3 genes exhibits reduced dityrosine fluorescence relative to the single mutants; green fluorescent protein (GFP)-fusion protein localizes to the cytoplasm in a punctate pattern [Source:SGD;Acc:S000005407]
YPL095C	170.953	280.287	-1.52861	0.346612	6.90261e-174	2.47018e-172	EEB1	Acyl-coenzymeA:ethanol O-acyltransferase; responsible for the major part of medium-chain fatty acid ethyl ester biosynthesis during fermentation; possesses short-chain esterase activity; may be involved in lipid metabolism and detoxification; EEB1 has a paralog, EHT1, that arose from the whole genome duplication [Source:SGD;Acc:S000006016]
YMR250W	84.5694	122.345	-1.35067	0.39211	8.14077e-173	2.86727e-171	GAD1	Glutamate decarboxylase; converts glutamate into gamma-aminobutyric acid (GABA) during glutamate catabolism; involved in response to oxidative stress [Source:SGD;Acc:S000004862]
YBR085C-A	684.025	1259.23	-1.69445	0.308972	7.16571e-172	2.51063e-170	/	Protein of unknown function; green fluorescent protein (GFP)-fusion protein localizes to the cytoplasm and to the nucleus; protein abundance increases in response to DNA replication stress [Source:SGD;Acc:S000007522]
YJL144W	87.9859	209.654	-2.07843	0.236772	1.30726e-171	4.55633e-170	/	Cytoplasmic hydrophilin essential in desiccation-rehydration process; expression induced by osmotic stress, starvation and during stationary phase; protein abundance increases in response to DNA replication stress [Source:SGD;Acc:S000003680]
YPR145C-A	15.3212	36.0115	-2.0507	0.241366	1.136e-170	3.93893e-169	/	Putative protein of unknown function [Source:SGD;Acc:S000113589]
YMR020W	91.6499	140.132	-1.43509	0.369823	1.7297e-170	5.90571e-169	FMS1	Polyamine oxidase; converts spermine to spermidine, which is required for the essential hypusination modification of translation factor eIF-5A; also involved in pantothenic acid biosynthesis [Source:SGD;Acc:S000004622]
YDL070W	220.883	313.504	-1.31814	0.401051	3.67276e-167	1.24762e-165	BDF2	Protein involved in transcription initiation; acts at TATA-containing promoters; associates with the basal transcription factor TFIID; contains two bromodomains; corresponds to the C-terminal region of mammalian TAF1; redundant with Bdf1p; protein abundance increases in response to DNA replication stress; BDF2 has a paralog, BDF1, that arose from the whole genome duplication [Source:SGD;Acc:S0000…
YKL152C	764.483	1062.8	-1.28151	0.411365	1.39489e-166	4.71443e-165	GPM1	Tetrameric phosphoglycerate mutase; mediates the conversion of 3-phosphoglycerate to 2-phosphoglycerate during glycolysis and the reverse reaction during gluconeogenesis [Source:SGD;Acc:S000001635]
YDR027C	63.1083	95.7337	-1.42586	0.372197	1.23042e-163	4.09651e-162	VPS54	Component of the GARP (Golgi-associated retrograde protein) complex; GARP is required for the recycling of proteins from endosomes to the late Golgi, and for mitosis after DNA damage induced checkpoint arrest; potentially phosphorylated by Cdc28p; members of the GARP complex are Vps51p-Vps52p-Vps53p-Vps54p [Source:SGD;Acc:S000002434]
YJL188C	4.14651	26.8248	-3.50941	0.0878137	3.85449e-163	1.27694e-161	BUD19	Dubious open reading frame; unlikely to encode a functional protein, based on available experimental and comparative sequence data; not conserved in closely related Saccharomyces species; 88% of ORF overlaps the verified gene RPL39; diploid mutant displays a weak budding pattern phenotype in a systematic assay [Source:SGD;Acc:S000003724]
YDL039C	317.442	463.123	-1.3646	0.388341	7.40327e-162	2.44053e-160	PRM7	Pheromone-regulated protein; predicted to have one transmembrane segment; promoter contains Gcn4p binding elements [Source:SGD;Acc:S000002197]
YBR082C	431.085	830.561	-1.75791	0.295677	1.52279e-160	4.92295e-159	UBC4	Ubiquitin-conjugating enzyme (E2); key E2 partner with Ubc1p for the anaphase-promoting complex (APC); mediates degradation of abnormal or excess proteins, including calmodulin and histone H3; regulates levels of DNA Polymerase-{alpha} to promote efficient and accurate DNA replication; interacts with many SCF ubiquitin protein ligases; component of the cellular stress response; UBC4 has a paralog…
YHR092C	376.298	648.795	-1.60055	0.32975	1.84461e-159	5.90627e-158	HXT4	High-affinity glucose transporter; member of the major facilitator superfamily, expression is induced by low levels of glucose and repressed by high levels of glucose; HXT4 has a paralog, HXT7, that arose from the whole genome duplication [Source:SGD;Acc:S000001134]
YMR088C	74.3867	111.737	-1.40836	0.37674	2.76533e-158	8.72906e-157	VBA1	Permease of basic amino acids in the vacuolar membrane [Source:SGD;Acc:S000004694]
YPL258C	28.0593	43.7081	-1.45983	0.363537	2.1936e-157	6.85962e-156	THI21	Hydroxymethylpyrimidine (HMP) and HMP-phosphate kinase; involved in thiamine biosynthesis; member of a gene family with THI20 and THI22; functionally redundant with Thi20p [Source:SGD;Acc:S000006179]
YOR222W	31.2742	52.6678	-1.56792	0.337295	5.65324e-157	1.7596e-155	ODC2	Mitochondrial inner membrane transporter; 2-oxodicarboxylate transporter, exports 2-oxoadipate and 2-oxoglutarate from the mitochondrial matrix to the cytosol for use in lysine and glutamate biosynthesis and in lysine catabolism; ODC2 has a paralog, ODC1, that arose from the whole genome duplication [Source:SGD;Acc:S000005748]
YOL109W	215.109	383.146	-1.64034	0.320781	1.22738e-156	3.80259e-155	ZEO1	Peripheral membrane protein of the plasma membrane; interacts with Mid2p; regulates the cell integrity pathway mediated by Pkc1p and Slt2p; the authentic protein is detected in a phosphorylated state in highly purified mitochondria [Source:SGD;Acc:S000005469]
YBR067C	143.878	210.743	-1.36495	0.388249	2.63866e-156	8.13729e-155	TIP1	Major cell wall mannoprotein with possible lipase activity; transcription is induced by heat- and cold-shock; member of the Srp1p/Tip1p family of serine-alanine-rich proteins [Source:SGD;Acc:S000000271]
YNL072W	19.5444	37.0075	-1.73827	0.299729	2.19274e-155	6.66992e-154	RNH201	Ribonuclease H2 catalytic subunit; removes RNA primers during Okazaki fragment synthesis and errant ribonucleotides misincorporated during DNA replication; role in ribonucleotide excision repair; homolog of RNAse HI; related to human AGS4 which causes Aicardi-Goutieres syndrome [Source:SGD;Acc:S000005016]
YPR154W	130	190.912	-1.37598	0.385291	1.18098e-154	3.55997e-153	PIN3	Negative regulator of actin nucleation-promoting factor activity; interacts with Las17p, a homolog of human Wiskott-Aldrich Syndrome protein (WASP), via an N-terminal SH3 domain, and along with LSB1 cooperatively inhibits the nucleation of actin filaments; short-lived protein whose levels increase in response to thermal stress; induces the formation of the [PIN+] and [RNQ+] prions when overproduc…
YDR085C	25.2938	41.7569	-1.53764	0.344448	1.83876e-154	5.51792e-153	AFR1	Protein required for pheromone-induced projection (shmoo) formation; regulates septin architecture during mating; has an RVXF motif that mediates targeting of Glc7p to mating projections; interacts with Cdc12p; AFR1 has a paralog, YER158C, that arose from the whole genome duplication [Source:SGD;Acc:S000002492]
YGR211W	620.132	1042.2	-1.56331	0.338375	6.34023e-153	1.89414e-151	ZPR1	Essential protein with two zinc fingers; present in the nucleus of growing cells but relocates to the cytoplasm in starved cells via a process mediated by Cpr1p; binds to translation elongation factor eEF-1 (Tef1p); relative distribution to the nucleus increases upon DNA replication stress [Source:SGD;Acc:S000003443]
YGL103W	12.7192	29.1542	-2.00591	0.248979	3.08137e-152	9.08393e-151	RPL28	Ribosomal 60S subunit protein L28; homologous to mammalian ribosomal protein L27A and bacterial L15; may have peptidyl transferase activity; can mutate to cycloheximide resistance [Source:SGD;Acc:S000003071]
YEL077C	40.1715	77.4642	-1.78569	0.290037	2.36224e-149	6.81384e-148	/	Helicase-like protein encoded within the telomeric Y' element [Source:SGD;Acc:S000006409]
YFL051C	2.73237	14.3118	-3.21426	0.107748	7.36737e-149	2.10694e-147	/	Putative protein of unknown function; YFL051C is not an essential gene [Source:SGD;Acc:S000001843]
YPL088W	59.4965	88.2528	-1.38919	0.38178	4.32769e-148	1.22716e-146	/	Putative aryl alcohol dehydrogenase; transcription is activated by paralogous transcription factors Yrm1p and Yrr1p along with genes involved in multidrug resistance [Source:SGD;Acc:S000006009]
YPL106C	1308.8	1604.99	-1.10918	0.463556	3.0217e-145	8.39055e-144	SSE1	ATPase component of heat shock protein Hsp90 chaperone complex; plays a role in determining prion variants; binds unfolded proteins; member of the heat shock protein 70 (HSP70) family; localized to the cytoplasm; deletion results in spindle elongation in S phase; SSE1 has a paralog, SSE2, that arose from the whole genome duplication [Source:SGD;Acc:S000006027]
YIL023C	33.4311	47.8262	-1.33476	0.396458	2.08424e-144	5.71629e-143	YKE4	Zinc transporter; localizes to the ER; null mutant is sensitive to calcofluor white, leads to zinc accumulation in cytosol; ortholog of the mouse KE4 and member of the ZIP (ZRT, IRT-like Protein) family [Source:SGD;Acc:S000001285]
YIL169C	158.252	270.588	-1.59348	0.331371	8.41588e-142	2.21729e-140	/	Putative protein of unknown function; serine/threonine rich and highly similar to YOL155C, a putative glucan alpha-1,4-glucosidase; transcript is induced in both high and low pH environments; YIL169C is a non-essential gene [Source:SGD;Acc:S000001431]
YMR105C	91.2083	123.768	-1.25164	0.419971	1.86494e-141	4.83729e-140	PGM2	Phosphoglucomutase; catalyzes the conversion from glucose-1-phosphate to glucose-6-phosphate, which is a key step in hexose metabolism; functions as the acceptor for a Glc-phosphotransferase; protein abundance increases in response to DNA replication stress; PGM2 has a paralog, PGM1, that arose from the whole genome duplication [Source:SGD;Acc:S000004711]
YLR255C	3.34737	15.5205	-3.02458	0.122889	9.93389e-141	2.55683e-139	/	Dubious open reading frame; unlikely to encode a functional protein, based on available experimental and comparative sequence data [Source:SGD;Acc:S000004245]
YPL240C	4746.61	6845.96	-1.34436	0.393829	2.48538e-140	6.34816e-139	HSP82	Hsp90 chaperone; redundant in function with Hsc82p; required for pheromone signaling, negative regulation of Hsf1p; docks with Tom70p for mitochondrial preprotein delivery; promotes telomerase DNA binding, nucleotide addition; protein abundance increases in response to DNA replication stress; contains two acid-rich unstructured regions that promote solubility of chaperone-substrate complexes; HSP…
YEL011W	65.9545	100.408	-1.40796	0.376844	5.7111e-139	1.44222e-137	GLC3	Glycogen branching enzyme, involved in glycogen accumulation; green fluorescent protein (GFP)-fusion protein localizes to the cytoplasm in a punctate pattern; relocalizes from nucleus to cytoplasmic foci upon DNA replication stress [Source:SGD;Acc:S000000737]
YCR021C	12312	17835.5	-1.34602	0.393375	1.28115e-137	3.21103e-136	HSP30	Negative regulator of the H(+)-ATPase Pma1p; stress-responsive protein; hydrophobic plasma membrane localized; induced by heat shock, ethanol treatment, weak organic acid, glucose limitation, and entry into stationary phase [Source:SGD;Acc:S000000615]
YGR044C	100.908	156.292	-1.45734	0.364164	3.25219e-137	8.12076e-136	RME1	Zinc finger protein involved in control of meiosis; prevents meiosis by repressing IME1 expression and promotes mitosis by activating CLN2 expression; directly repressed by a1-alpha2 regulator; mediates cell type control of sporulation; relocalizes from nucleus to cytoplasm upon DNA replication stress [Source:SGD;Acc:S000003276]
YDL037C	144.004	215.456	-1.39301	0.380768	7.36049e-137	1.83109e-135	BSC1	Protein of unconfirmed function; similar to cell surface flocculin Flo11p; ORF exhibits genomic organization compatible with a translational readthrough-dependent mode of expression [Source:SGD;Acc:S000002195]
YAL060W	604.598	949.154	-1.48025	0.358426	8.18831e-136	2.00718e-134	BDH1	NAD-dependent (R,R)-butanediol dehydrogenase; catalyzes oxidation of (R,R)-2,3-butanediol to (3R)-acetoin, oxidation of meso-butanediol to (3S)-acetoin, and reduction of acetoin; enhances use of 2,3-butanediol as an aerobic carbon source [Source:SGD;Acc:S000000056]
YNL200C	69.1387	100.228	-1.3479	0.392864	1.71859e-135	4.19737e-134	/	NADHX epimerase; catalyzes isomerization of (R)- and (S)-NADHX; homologous to AIBP in mammals and the N- terminal domain of YjeF in E.coli; enzyme is widespread in eukaryotes, prokaryotes and archaea; the authentic, non-tagged protein is detected in highly purified mitochondria in high-throughput studies [Source:SGD;Acc:S000005144]
YGR192C	4705.71	5620.73	-1.06873	0.476739	7.19388e-135	1.74425e-133	TDH3	Glyceraldehyde-3-phosphate dehydrogenase (GAPDH), isozyme 3; involved in glycolysis and gluconeogenesis; tetramer that catalyzes the reaction of glyceraldehyde-3-phosphate to 1,3 bis-phosphoglycerate; detected in the cytoplasm and cell wall; GAPDH-derived antimicrobial peptides secreted by S. cerevisiae are active against a wide variety of wine-related yeasts and bateria; binds AU-rich RNA; TDH3 …
YCL040W	652.369	898.012	-1.2801	0.411768	1.79412e-134	4.31879e-133	GLK1	Glucokinase; catalyzes the phosphorylation of glucose at C6 in the first irreversible step of glucose metabolism; one of three glucose phosphorylating enzymes; expression regulated by non-fermentable carbon sources; GLK1 has a paralog, EMI2, that arose from the whole genome duplication [Source:SGD;Acc:S000000545]
YLR168C	200.586	302.786	-1.4047	0.377697	6.97838e-134	1.67381e-132	UPS2	Mitochondrial intermembrane space protein; involved in phospholipid metabolism; has role in regulation of phospholipid metabolism by inhibiting conversion of phosphatidylethanolamine to phosphatidylcholine; null mutant has defects in mitochondrial morphology; similar to Ups1p, Ups3p and to human PRELI; UPS2 has a paralog, UPS3, that arose from the whole genome duplication [Source:SGD;Acc:S0000041…
YDR034W-B	1.47224	10.8482	-3.68685	0.0776509	1.64081e-133	3.92153e-132	/	Predicted tail-anchored plasma membrane protein; contains conserved CYSTM module; related proteins in other organisms may be involved in response to stress; green fluorescent protein (GFP)-fusion protein localizes to the cell periphery; YDR034W-B has a paralog, YBR056W-A, that arose from the whole genome duplication [Source:SGD;Acc:S000007234]
YMR090W	90.0025	129.553	-1.35008	0.392269	2.02201e-129	4.66596e-128	/	Putative protein of unknown function; similar to DTDP-glucose 4,6-dehydratases; GFP-fusion protein localizes to the cytoplasm; up-regulated in response to the fungicide mancozeb; not essential for viability [Source:SGD;Acc:S000004696]
YMR103C	100.894	146.61	-1.36001	0.38958	3.36339e-129	7.73463e-128	/	Dubious open reading frame; unlikely to encode a functional protein, based on available experimental and comparative sequence data [Source:SGD;Acc:S000004709]
YER103W	8853.88	14115.7	-1.48968	0.35609	1.00354e-128	2.29989e-127	SSA4	Heat shock protein that is highly induced upon stress; plays a role in SRP-dependent cotranslational protein-membrane targeting and translocation; member of the HSP70 family; cytoplasmic protein that concentrates in nuclei upon starvation; SSA4 has a paralog, SSA3, that arose from the whole genome duplication [Source:SGD;Acc:S000000905]
YBR203W	35.2296	49.8784	-1.32227	0.399905	1.16309e-128	2.65646e-127	COS111	Protein required for antifungal drug ciclopirox olamine resistance; not related to the subtelomerically-encoded COS family; the authentic, non-tagged protein is detected in highly purified mitochondria in high-throughput studies [Source:SGD;Acc:S000000407]
YOR338W	162.676	224.604	-1.28854	0.409364	1.74136e-128	3.96366e-127	/	Putative protein of unknown function; YOR338W transcription is regulated by Azf1p and its transcript is a specific target of the G protein effector Scp160p; identified as being required for sporulation in a high-throughput mutant screen; YOR338W has a paralog, FUN19, that arose from the whole genome duplication [Source:SGD;Acc:S000005865]
YDL204W	19.2839	36.1575	-1.73595	0.300211	2.09292e-128	4.74773e-127	RTN2	Reticulon protein; stabilizes membrane curvature; involved in nuclear pore assembly and maintenance of tubular ER morphology; interacts with exocyst subunit Sec6p, Yip3p, and Sbh1p; much less abundant than Rtn1p; rtn1 rtn2 yop1 triple mutant lacks tubular ER; member of RTNLA (reticulon-like A) subfamily; protein increases in abundance and relocalizes to plasma membrane upon DNA replication stress…
YBL078C	50.733	69.2949	-1.26952	0.414797	2.52878e-126	5.64086e-125	ATG8	Component of autophagosomes and Cvt vesicles; regulator of Atg1p, targets it to autophagosomes; binds the Atg1p-Atg13p complex, triggering its vacuolar degradation; unique ubiquitin-like protein whose conjugation target is lipid phosphatidylethanolamine (PE); Atg8p-PE is anchored to membranes, is involved in phagophore expansion, and may mediate membrane fusion during autophagosome formation; dec…
YJL026W	61.4847	87.2178	-1.31426	0.402131	2.73042e-126	6.07043e-125	RNR2	Ribonucleotide-diphosphate reductase (RNR), small subunit; the RNR complex catalyzes the rate-limiting step in dNTP synthesis and is regulated by DNA replication and DNA damage checkpoint pathways via localization of the small subunits; RNR2 has a paralog, RNR4, that arose from the whole genome duplication [Source:SGD;Acc:S000003563]
YOR173W	64.4977	86.1172	-1.22553	0.42764	2.09706e-125	4.63154e-124	DCS2	m(7)GpppX pyrophosphatase regulator; non-essential, stress induced regulatory protein; modulates m7G-oligoribonucleotide metabolism; inhibits Dcs1p; regulated by Msn2p, Msn4p, and the Ras-cAMP-cAPK signaling pathway; mutant has increased aneuploidy tolerance; DCS2 has a paralog, DCS1, that arose from the whole genome duplication [Source:SGD;Acc:S000005699]
YPR015C	24.3194	46.0645	-1.7529	0.296705	8.55638e-125	1.87735e-123	/	Putative protein of unknown function; overexpression causes a cell cycle delay or arrest [Source:SGD;Acc:S000006219]
YGR072W	65.3706	87.257	-1.24026	0.423296	3.13044e-124	6.75771e-123	UPF3	Component of the nonsense-mediated mRNA decay (NMD) pathway; along with Nam7p and Nmd2p; involved in decay of mRNA containing nonsense codons; involved in telomere maintenance [Source:SGD;Acc:S000003304]
YGR142W	1620.36	3108.72	-1.75183	0.296924	3.00867e-122	6.39175e-121	BTN2	v-SNARE binding protein; facilitates specific protein retrieval from a late endosome to the Golgi; modulates arginine uptake, possible role in mediating pH homeostasis between the vacuole and plasma membrane H(+)-ATPase; contributes to prion curing; BTN2 has a paralog, CUR1, that arose from the whole genome duplication [Source:SGD;Acc:S000003374]
YKL201C	157.545	186.257	-1.0646	0.478106	9.18188e-121	1.91418e-119	MNN4	Putative positive regulator of mannosylphosphate transferase Mnn6p; involved in mannosylphosphorylation of N-linked oligosaccharides; expression increases in late-logarithmic and stationary growth phases; coding sequence contains length polymorphisms in different strains; MNN4 has a paralog, YJR061W, that arose from the whole genome duplication [Source:SGD;Acc:S000001684]
YER096W	89.6904	126.936	-1.32985	0.39781	2.87813e-120	5.96299e-119	SHC1	Sporulation-specific activator of Chs3p (chitin synthase III); required for the synthesis of the chitosan layer of ascospores; transcriptionally induced at alkaline pH; SHC1 has a paralog, SKT5, that arose from the whole genome duplication [Source:SGD;Acc:S000000898]
YOR032C	32.0346	43.6327	-1.26627	0.415733	2.93552e-120	6.06311e-119	HMS1	bHLH protein with similarity to myc-family transcription factors; overexpression confers hyperfilamentous growth and suppresses the pseudohyphal filamentation defect of a diploid mep1 mep2 homozygous null mutant [Source:SGD;Acc:S000005558]
YPL170W	41.174	69.687	-1.58391	0.333577	3.839e-119	7.83249e-118	DAP1	Heme-binding protein; involved in regulation of cytochrome P450 protein Erg11p; damage response protein, related to mammalian membrane progesterone receptors; mutations lead to defects in telomeres, mitochondria, and sterol synthesis [Source:SGD;Acc:S000006091]
YJL153C	33.858	53.3881	-1.4635	0.362612	6.38828e-119	1.2994e-117	INO1	Inositol-3-phosphate synthase; involved in synthesis of inositol phosphates and inositol-containing phospholipids; transcription is coregulated with other phospholipid biosynthetic genes by Ino2p and Ino4p, which bind the UASINO DNA element [Source:SGD;Acc:S000003689]
YJL051W	421.399	518.342	-1.11624	0.461294	8.89408e-119	1.79816e-117	IRC8	Bud tip localized protein of unknown function; mRNA is targeted to the bud by a She2p dependent transport system; mRNA is cell cycle regulated via Fkh2p, peaking in G2/M phase; null mutant displays increased levels of spontaneous Rad52p foc [Source:SGD;Acc:S000003587]
YKL142W	115.197	142.774	-1.12682	0.457924	2.20479e-117	4.40431e-116	MRP8	Protein of unknown function; undergoes sumoylation; transcription induced under cell wall stress; protein levels are reduced under anaerobic conditions; protein abundance increases in response to DNA replication stress; originally thought to be a mitochondrial ribosomal protein based on sequence analysis [Source:SGD;Acc:S000001625]
YOL032W	18.0723	28.573	-1.48369	0.357572	4.25076e-116	8.4661e-115	OPI10	Protein with a possible role in phospholipid biosynthesis; null mutant displays an inositol-excreting phenotype that is suppressed by exogenous choline; protein abundance increases in response to DNA replication stress [Source:SGD;Acc:S000005392]
YLR258W	80.5035	109.543	-1.26311	0.416646	9.42183e-116	1.87095e-114	GSY2	Glycogen synthase; expression induced by glucose limitation, nitrogen starvation, heat shock, and stationary phase; activity regulated by cAMP-dependent, Snf1p and Pho85p kinases as well as by the Gac1p-Glc7p phosphatase; GSY2 has a paralog, GSY1, that arose from the whole genome duplication; relocalizes from cytoplasm to plasma membrane upon DNA replication stress [Source:SGD;Acc:S000004248]
YDL074C	90.9022	109.499	-1.08376	0.471799	5.57426e-114	1.08125e-112	BRE1	E3 ubiquitin ligase; forms heterodimer with Rad6p to monoubiquinate histone H2B-K123, which is required for the subsequent methylation of histone H3-K4 and H3-K79; required for DSBR, transcription, silencing, and checkpoint control; interacts with RNA-binding protein Npl3p, linking histone ubiquitination to mRNA processing; Bre1p-dependent histone ubiquitination promotes pre-mRNA splicing [Source…
YDR541C	27.431	45.4753	-1.5358	0.344888	1.81263e-113	3.4957e-112	/	Putative dihydrokaempferol 4-reductase [Source:SGD;Acc:S000002949]
YKL164C	80.4666	106.356	-1.21785	0.429924	2.5363e-113	4.87728e-112	PIR1	O-glycosylated protein required for cell wall stability; attached to the cell wall via beta-1,3-glucan; mediates mitochondrial translocation of Apn1p; expression regulated by the cell integrity pathway and by Swi5p during the cell cycle; PIR1 has a paralog, YJL160C, that arose from the whole genome duplication [Source:SGD;Acc:S000001647]
YDR524C-B	2442.39	3378.52	-1.27563	0.413046	1.11057e-112	2.11135e-111	/	Putative protein of unknown function; YDR524C-B has a paralog, YCL048W-A, that arose from the whole genome duplication [Source:SGD;Acc:S000028739]
YDL223C	54.9654	82.0868	-1.40696	0.377106	1.19718e-112	2.26955e-111	HBT1	Shmoo tip protein, substrate of Hub1p ubiquitin-like protein; mutants are defective for mating projection formation, thereby implicating Hbt1p in polarized cell morphogenesis; HBT1 has a paralog, YNL195C, that arose from the whole genome duplication [Source:SGD;Acc:S000002382]
YBR295W	37.3306	53.2204	-1.33482	0.396442	6.29976e-112	1.18071e-110	PCA1	Cadmium transporting P-type ATPase; may also have a role in copper and iron homeostasis; stabilized by Cd binding, which prevents ubiquitination; S288C and other lab strains contain a G970R mutation which eliminates Cd transport function [Source:SGD;Acc:S000000499]
YHL040C	101.236	122.61	-1.10079	0.46626	6.31644e-112	1.18071e-110	ARN1	ARN family transporter for siderophore-iron chelates; responsible for uptake of iron bound to ferrirubin, ferrirhodin, and related siderophores; protein increases in abundance and relocalizes to the vacuole upon DNA replication stress [Source:SGD;Acc:S000001032]
YOR027W	807.135	1098.82	-1.26473	0.416177	2.83592e-111	5.2281e-110	STI1	Hsp90 cochaperone; interacts with the Ssa group of the cytosolic Hsp70 chaperones and activates Ssa1p ATPase activity; interacts with Hsp90 chaperones and inhibits their ATPase activity; homolog of mammalian Hop [Source:SGD;Acc:S000005553]
YDR151C	57.03	74.9536	-1.20913	0.432529	1.90582e-110	3.45629e-109	CTH1	Member of the CCCH zinc finger family; similar to mammalian Tis11 protein, which activates transcription and also has a role in mRNA degradation; may function with Tis11p in iron homeostasis; CTH1 has a paralog, TIS11, that arose from the whole genome duplication [Source:SGD;Acc:S000002558]
YJR061W	23.8577	35.951	-1.39745	0.3796	1.51386e-109	2.71602e-108	/	Putative protein of unknown function; non-essential gene; transcription repressed by Rm101p; YJR061W has a paralog, MNN4, that arose from the whole genome duplication [Source:SGD;Acc:S000003822]
YLR005W	76.5069	91.4826	-1.07343	0.475187	9.10483e-109	1.62479e-107	SSL1	Subunit of the core form of RNA polymerase transcription factor TFIIH; has both protein kinase and DNA-dependent ATPase/helicase activities; essential for transcription and nucleotide excision repair; interacts with Tfb4p [Source:SGD;Acc:S000003995]
YNL006W	53.7133	78.1762	-1.36447	0.388376	1.27485e-107	2.23332e-106	LST8	Protein required for the transport of Gap1p; required for the transport of amino acid permease Gap1p from the Golgi to the cell surface; component of the TOR signaling pathway; associates with both Tor1p and Tor2p; contains a WD-repeat [Source:SGD;Acc:S000004951]
YDR253C	20.1204	33.8793	-1.56829	0.337208	6.19399e-105	1.07106e-103	MET32	Zinc-finger DNA-binding transcription factor; involved in transcriptional regulation of the methionine biosynthetic genes; targets strong transcriptional activator Met4p to promoters of sulfur metabolic genes; feedforward loop exists in the regulation of genes controlled by Met4p and Met32p; lack of such a loop for MET31 may account for the differential actions of Met32p and Met31p; MET32 has a p…
YDL125C	253.012	322.664	-1.16471	0.446055	7.34104e-105	1.26614e-103	HNT1	Adenosine 5'-monophosphoramidase; interacts physically and genetically with Kin28p, a CDK and TFIIK subunit, and genetically with CAK1; member of the histidine triad (HIT) superfamily of nucleotide-binding proteins and similar to Hint; protein abundance increases in response to DNA replication stress [Source:SGD;Acc:S000002283]
YER150W	1870.74	2270.46	-1.09052	0.469593	2.72317e-103	4.63701e-102	SPI1	GPI-anchored cell wall protein involved in weak acid resistance; basal expression requires Msn2p/Msn4p; expression is induced under conditions of stress and during the diauxic shift; SPI1 has a paralog, SED1, that arose from the whole genome duplication [Source:SGD;Acc:S000000952]
YBR182C	30.7329	44.1543	-1.34536	0.393556	7.85675e-103	1.33107e-101	SMP1	MADS-box transcription factor involved in osmotic stress response; SMP1 has a paralog, RLM1, that arose from the whole genome duplication [Source:SGD;Acc:S000000386]
YAR042W	190.981	221.127	-1.03936	0.486544	6.1077e-101	1.0117e-99	SWH1	Protein similar to mammalian oxysterol-binding protein; contains ankyrin repeats; localizes to the Golgi and the nucleus-vacuole junction; SWH1 has a paralog, OSH2, that arose from the whole genome duplication [Source:SGD;Acc:S000000081]
YOL084W	40.22	50.4776	-1.14403	0.452493	3.44218e-100	5.63205e-99	PHM7	Protein of unknown function; expression is regulated by phosphate levels; green fluorescent protein (GFP)-fusion protein localizes to the cell periphery and vacuole; protein abundance increases in response to DNA replication stress [Source:SGD;Acc:S000005444]
YLL026W	5552.35	7000.3	-1.14664	0.451677	5.05793e-100	8.25553e-99	HSP104	Disaggregase; heat shock protein that cooperates with Ydj1p (Hsp40) and Ssa1p (Hsp70) to refold and reactivate previously denatured, aggregated proteins; responsive to stresses including: heat, ethanol, and sodium arsenite; involved in [PSI+] propagation; protein becomes more abundant and forms cytoplasmic foci in response to DNA replication stress; potentiated Hsp104p variants decrease TDP-43 pr…
YGL248W	249.06	291.669	-1.04833	0.483527	1.14299e-99	1.85652e-98	PDE1	Low-affinity cyclic AMP phosphodiesterase; controls glucose and intracellular acidification-induced cAMP signaling, target of the cAMP-protein kinase A (PKA) pathway; glucose induces transcription and inhibits translation [Source:SGD;Acc:S000003217]
YLR130C	74.8525	92.3579	-1.12536	0.458386	4.29522e-99	6.90952e-98	ZRT2	Low-affinity zinc transporter of the plasma membrane; transcription is induced under low-zinc conditions by the Zap1p transcription factor [Source:SGD;Acc:S000004120]
YHL042W	11.0791	21.3302	-1.77092	0.293021	2.30015e-98	3.67365e-97	/	Putative protein of unknown function; member of the DUP380 subfamily of conserved, often subtelomerically-encoded proteins [Source:SGD;Acc:S000001034]
YIL099W	14.8777	26.3052	-1.65302	0.317973	2.99729e-98	4.77569e-97	SGA1	Intracellular sporulation-specific glucoamylase; involved in glycogen degradation; induced during starvation of a/a diploids late in sporulation, but dispensable for sporulation [Source:SGD;Acc:S000001361]
YNL263C	73.6934	108.731	-1.36798	0.387434	1.14298e-97	1.79972e-96	YIF1	Integral membrane protein; required for the fusion of ER-derived COPII transport vesicles with the Golgi; interacts with Yip1p and Yos1p; localizes to the Golgi, the ER, and COPII vesicles; homolog of human YIPF3 [Source:SGD;Acc:S000005207]
YHR175W	52.592	63.1237	-1.07554	0.474493	1.03413e-96	1.59456e-95	CTR2	Putative low-affinity copper transporter of the vacuolar membrane; mutation confers resistance to toxic copper concentrations, while overexpression confers resistance to copper starvation; regulated by nonsense-mediated mRNA decay pathway [Source:SGD;Acc:S000001218]
YMR118C	10.1868	20.3228	-1.81788	0.283637	1.25893e-96	1.93673e-95	SHH3	Putative mitochondrial inner membrane protein of unknown function; although similar to paralogous Sdh3p, Shh3p is not a stoichiometric subunit of either succinate dehydrogenase or of the TIM22 translocase; SHH3 has a paralog, SDH3, that arose from the whole genome duplication [Source:SGD;Acc:S000004724]
YDR437W	7.18555	16.4238	-2.00803	0.248612	1.52109e-96	2.33467e-95	GPI19	Subunit of GPI-GlcNAc transferase involved in synthesis of GlcNAc-PI; N-acetylglucosaminyl phosphatidylinositol (GlcNAc-PI) is the first intermediate in glycosylphosphatidylinositol (GPI) anchor synthesis; shares similarity with mammalian PIG-P [Source:SGD;Acc:S000002845]
YHL035C	32.3328	57.4748	-1.64164	0.320493	1.94612e-96	2.98019e-95	VMR1	Vacuolar membrane protein; involved in multiple drug resistance and metal sensitivity; ATP-binding cassette (ABC) family member involved in drug transport; potential Cdc28p substrate; induced under respiratory conditions; VMR1 has a paralog, YBT1, that arose from the whole genome duplication [Source:SGD;Acc:S000001027]
YDR225W	180.117	208.619	-1.02051	0.492943	3.07969e-96	4.68393e-95	HTA1	Histone H2A; core histone protein required for chromatin assembly and chromosome function; one of two nearly identical subtypes (see also HTA2); DNA damage-dependent phosphorylation by Mec1p facilitates DNA repair; acetylated by Nat4p; N-terminally propionylated in vivo [Source:SGD;Acc:S000002633]
YBL049W	92.963	107.38	-1.02691	0.49076	1.18201e-95	1.79365e-94	MOH1	Protein of unknown function; has homology to kinase Snf7p; not required for growth on nonfermentable carbon sources; essential for survival in stationary phase; possibly linked with vacuolar transport [Source:SGD;Acc:S000000145]
YDR098C	83.6021	101.152	-1.09614	0.467767	5.19057e-95	7.78818e-94	GRX3	Glutathione-dependent oxidoreductase; hydroperoxide and superoxide-radical responsive; monothiol glutaredoxin subfamily member along with Grx4p and Grx5p; protects cells from oxidative damage; with Grx4p, binds to Aft1p in iron-replete conditions, promoting its dissociation from promoters; evidence exists indicating that the translation start site is not Met1 as currently annotated, but rather Me…
YEL074W	7.8272	18.8563	-2.08802	0.235203	5.50344e-95	8.23915e-94	/	Dubious open reading frame; unlikely to encode a functional protein, based on available experimental and comparative sequence data; large scale expression analysis showed an increase in mRNA accumulation in strains mutant for exosome components [Source:SGD;Acc:S000000800]
YDL222C	23.0965	33.4828	-1.34986	0.392331	5.22172e-94	7.67995e-93	FMP45	Integral membrane protein localized to mitochondria; required for sporulation and maintaining sphingolipid content; similar to SUR7; FMP45 has a paralog, YNL194C, that arose from the whole genome duplication [Source:SGD;Acc:S000002381]
YHR176W	23.8642	32.51	-1.26979	0.414719	1.53426e-93	2.23688e-92	FMO1	Flavin-containing monooxygenase; localized to the cytoplasmic face of the ER membrane; catalyzes oxidation of biological thiols to maintain the ER redox buffer ratio for correct folding of disulfide-bonded proteins [Source:SGD;Acc:S000001219]
YEL073C	30.8943	40.8537	-1.22534	0.427696	3.29696e-92	4.68435e-91	/	Putative protein of unknown function; located adjacent to ARS503 and the telomere on the left arm of chromosome V; regulated by inositol/choline [Source:SGD;Acc:S000000799]
YGR243W	82.9935	102.524	-1.11724	0.460975	6.40399e-91	8.94686e-90	MPC3	Highly conserved subunit of mitochondrial pyruvate carrier; more highly expressed in glucose-containing minimal medium than in lactate-containing medium; expression regulated by osmotic and alkaline stresses; protein abundance increases in response to DNA replication stress; MPC3 has a paralog, MPC2, that arose from the whole genome duplication [Source:SGD;Acc:S000003475]
YPR117W	424.916	591.228	-1.27678	0.412715	2.08191e-90	2.90253e-89	/	Putative protein of unknown function [Source:SGD;Acc:S000006321]
YOR031W	35.2082	47.1343	-1.22455	0.427931	4.05597e-90	5.63124e-89	CRS5	Copper-binding metallothionein; required for wild-type copper resistance [Source:SGD;Acc:S000005557]
YLR064W	52.6746	68.9832	-1.20156	0.434806	2.34805e-89	3.25324e-88	PER33	Protein that localizes to the endoplasmic reticulum; also associates with the nuclear pore complex; deletion extends chronological lifespan; highly conserved across species, orthologous to human TMEM33 and paralogous to Pom33p; protein abundance increases in response to DNA replication stress [Source:SGD;Acc:S000004054]
YNL261W	52.4723	77.1561	-1.36734	0.387606	9.4393e-89	1.29708e-87	ORC5	Subunit of the origin recognition complex (ORC); ORC directs DNA replication by binding to replication origins and is also involved in transcriptional silencing [Source:SGD;Acc:S000005205]
YPL247C	49.872	59.5858	-1.06922	0.476577	1.41916e-88	1.94214e-87	/	Putative protein of unknown function; green fluorescent protein (GFP)-fusion protein localizes to the cytoplasm and nucleus; similar to the petunia WD repeat protein an11; overexpression causes a cell cycle delay or arrest [Source:SGD;Acc:S000006168]
YDR358W	36.8959	48.8104	-1.20533	0.43367	1.12384e-87	1.52242e-86	GGA1	Golgi-localized protein with homology to gamma-adaptin; interacts with and regulates Arf1p and Arf2p in a GTP-dependent manner in order to facilitate traffic through the late Golgi; GGA1 has a paralog, GGA2, that arose from the whole genome duplication [Source:SGD;Acc:S000002766]
YLR270W	62.2537	72.5035	-1.04475	0.484728	6.94022e-86	9.19683e-85	DCS1	Non-essential hydrolase involved in mRNA decapping; activates Xrn1p; may function in a feedback mechanism to regulate deadenylation, contains pyrophosphatase activity and a HIT (histidine triad) motif; acts as inhibitor of neutral trehalase Nth1p; required for growth on glycerol medium; protein abundance increases in response to DNA replication stress; DCS1 has a paralog, DCS2, that arose from th…
YPL147W	11.5132	19.8117	-1.6061	0.328485	1.30242e-85	1.71571e-84	PXA1	Subunit of a heterodimeric peroxisomal ABC transport complex; required for import of long-chain fatty acids into peroxisomes; similarity to human adrenoleukodystrophy transporter ABCD1 and ABCD2 and ALD-related proteins; mutations in ABCD1 cause X-linked adrenoleukodystrophy (X-ALD), a peroxisomal disorder; complex also includes Pxa2p [Source:SGD;Acc:S000006068]
YOL159C-A	5.89396	15.5548	-2.21757	0.215003	1.62173e-85	2.13215e-84	/	Protein of unknown function; overexpression affects endocytic protein trafficking; identified by sequence comparison with hemiascomycetous yeast species [Source:SGD;Acc:S000007627]
YFL059W	8.603	17.2704	-1.82715	0.28182	1.18567e-84	1.54069e-83	SNZ3	Member of a stationary phase-induced gene family; expressed in the presence of galactose; transcription of SNZ3 is induced prior to diauxic shift, and also in the absence of thiamin in a Thi2p-dependent manner; forms a coregulated gene pair with SNO3 [Source:SGD;Acc:S000001835]
YPL269W	24.8045	31.8842	-1.17415	0.443144	2.46173e-83	3.16198e-82	KAR9	Karyogamy protein; required for correct positioning of the mitotic spindle and for orienting cytoplasmic microtubules; localizes at the shmoo tip in mating cells and at the tip of the growing bud in small-budded cells through anaphase [Source:SGD;Acc:S000006190]
YMR134W	83.621	97.9071	-1.04735	0.483857	2.55038e-83	3.26957e-82	ERG29	Protein of unknown function involved in ergosterol biosynthesis; conditional mutants produce less ergosterol, display impaired oxygen consumption, respiratory growth, mitochondrial iron utilization, and are more sensitive to oxidative stress; mutant bm-8 has a growth defect on iron-limited medium that is complemented by overexpression of Yfh1p; protein localizes to the cytoplasm, ER and nuclear e…
YML100W	182.173	213.299	-1.03761	0.487133	7.52807e-82	9.52322e-81	TSL1	Large subunit of trehalose 6-phosphate synthase/phosphatase complex; Tps1p-Tps2p complex converts uridine-5'-diphosphoglucose and glucose 6-phosphate to trehalose; contributes to survival to acute lethal heat stress; mutant has aneuploidy tolerance; protein abundance increases in response to DNA replication stress; TSL1 has a paralog, TPS3, that arose from the whole genome duplication [Source:SGD…
YPR192W	59.7194	86.9328	-1.37584	0.385329	1.04321e-79	1.28095e-78	AQY1	Spore-specific water channel; mediates the transport of water across cell membranes, developmentally controlled; may play a role in spore maturation, probably by allowing water outflow, may be involved in freeze tolerance [Source:SGD;Acc:S000006396]
YFL031C-A	10.9591	18.5781	-1.57317	0.336069	9.78665e-79	1.19511e-77	/	Dubious open reading frame; unlikely to encode a functional protein, based on available experimental and comparative sequence data; partially overlaps HAC1/YFL031W; identified by gene-trapping, microarray-based expression analysis, and genome-wide homology searching [Source:SGD;Acc:S000028629]
YPR044C	1.07916	7.57362	-3.6421	0.0800975	3.56393e-78	4.30503e-77	OPI11	Dubious open reading frame; unlikely to encode a functional protein, based on available experimental and comparative sequence data; largely overlaps verified gene RPL43A/YPR043W; deletion confers sensitivity to GSAO [Source:SGD;Acc:S000006248]
YOR178C	81.9948	110.209	-1.23787	0.423998	1.1899e-76	1.40685e-75	GAC1	Regulatory subunit for Glc7p type-1 protein phosphatase (PP1); tethers Glc7p to Gsy2p glycogen synthase, binds Hsf1p heat shock transcription factor, required for induction of some HSF-regulated genes under heat shock; GAC1 has a paralog, PIG1, that arose from the whole genome duplication [Source:SGD;Acc:S000005704]
YIL045W	42.0684	49.4909	-1.05832	0.48019	3.45019e-76	4.06491e-75	PIG2	Putative type-1 protein phosphatase targeting subunit; tethers Glc7p type-1 protein phosphatase to Gsy2p glycogen synthase; PIG2 has a paralog, GIP2, that arose from the whole genome duplication [Source:SGD;Acc:S000001307]
YDR490C	37.8388	47.3586	-1.13992	0.453786	4.21017e-76	4.95158e-75	PKH1	Serine/threonine protein kinase; involved in sphingolipid-mediated signaling pathway that controls endocytosis; activates Ypk1p and Ykr2p, components of signaling cascade required for maintenance of cell wall integrity; redundant with Pkh2p; PKH1 has a paralog, PKH2, that arose from the whole genome duplication [Source:SGD;Acc:S000002898]
YLR194C	81.529	104.651	-1.17631	0.44248	8.54448e-76	9.99645e-75	/	Structural constituent of the cell wall; attached to the plasma membrane by a GPI-anchor; expression is upregulated in response to cell wall stress [Source:SGD;Acc:S000004184]
YDR525W-A	58.5423	68.651	-1.0545	0.481463	9.94868e-76	1.16189e-74	SNA2	Protein of unknown function; has similarity to Pmp3p, which is involved in cation transport; green fluorescent protein (GFP)-fusion protein localizes to the cytoplasm in a punctate pattern [Source:SGD;Acc:S000007236]
YML025C	49.4829	59.8356	-1.09186	0.469158	2.4969e-74	2.8809e-73	YML6	Mitochondrial ribosomal protein of the large subunit; has similarity to E. coli L4 ribosomal protein and human mitoribosomal MRP-L4 protein; essential for viability, unlike most other mitoribosomal proteins [Source:SGD;Acc:S000004487]
YOR381W	27.5226	32.21	-1.03998	0.486334	2.96901e-74	3.41385e-73	FRE3	Ferric reductase; reduces siderophore-bound iron prior to uptake by transporters; expression induced by low iron levels [Source:SGD;Acc:S000005908]
YJR115W	11.2896	20.1812	-1.65521	0.317492	2.79453e-73	3.17504e-72	/	Putative protein of unknown function; YJR115W has a paralog, ECM13, that arose from the whole genome duplication [Source:SGD;Acc:S000003876]
YHL046C	6.42768	15.2719	-2.06838	0.238428	8.85962e-72	9.8486e-71	PAU13	Protein of unknown function; member of the seripauperin multigene family encoded mainly in subtelomeric regions; expression is induced after ethanol shock [Source:SGD;Acc:S000001038]
YHR044C	23.0887	34.133	-1.37481	0.385604	1.35529e-71	1.50159e-70	DOG1	2-deoxyglucose-6-phosphate phosphatase; member of a family of low molecular weight phosphatases; confers 2-deoxyglucose resistance when overexpressed; DOG1 has a paralog, DOG2, that arose from a single-locus duplication; the last half of DOG1 and DOG2 are subject to gene conversions among S. cerevisiae, S. paradoxus, and S. mikatae [Source:SGD;Acc:S000001086]
YKL161C	18.6352	26.1322	-1.31344	0.40236	1.68579e-71	1.86468e-70	KDX1	Protein kinase; implicated in Slt2p mitogen-activated (MAP) kinase signaling pathway; interacts with numerous components in the mating pheromone and CWI MAPK pathways; associates with Rlm1p; KDX1 has a paralog, SLT2, that arose from the whole genome duplication [Source:SGD;Acc:S000001644]
YDL012C	74.5365	131.461	-1.64307	0.320174	5.06784e-70	5.47883e-69	/	Tail-anchored plasma membrane protein with a conserved CYSTM module; possibly involved in response to stress; may contribute to non-homologous end-joining (NHEJ) based on ydl012c htz1 double null phenotype; YDL012C has a paralog, YBR016W, that arose from the whole genome duplication [Source:SGD;Acc:S000002170]
YMR252C	52.8071	62.9138	-1.07192	0.475687	9.30281e-70	1.00087e-68	/	Putative protein of unknown function; green fluorescent protein (GFP)-fusion protein localizes to mitochondria; YMR252C is not an essential gene [Source:SGD;Acc:S000004865]
YNL333W	7.43079	15.3578	-1.87834	0.271996	2.20995e-69	2.35119e-68	SNZ2	Member of a stationary phase-induced gene family; transcription of SNZ2 is induced prior to diauxic shift, and also in the absence of thiamin in a Thi2p-dependent manner; forms a coregulated gene pair with SNO2; interacts with Thi11p [Source:SGD;Acc:S000005277]
YNL108C	9.40317	21.3007	-1.99278	0.251254	1.0033e-68	1.05901e-67	/	Protein phosphatase; similar to prokaryotic phosphotransfer enzymes; null mutant shows alterations in glucose metabolism; GFP-fusion protein localizes to the cytoplasm and nucleus; YNL108C has a paralog, TFC7, that arose from the whole genome duplication [Source:SGD;Acc:S000005052]
YPR043W	2.17397	9.41443	-2.9555	0.128916	1.72171e-67	1.78909e-66	RPL43A	Ribosomal 60S subunit protein L43A; null mutation confers a dominant lethal phenotype; homologous to mammalian ribosomal protein L37A, no bacterial homolog; RPL43A has a paralog, RPL43B, that arose from the whole genome duplication [Source:SGD;Acc:S000006247]
YPL171C	128.495	154.321	-1.09272	0.468876	2.31511e-67	2.39825e-66	OYE3	Conserved NADPH oxidoreductase containing flavin mononucleotide (FMN); homologous to Oye2p with different ligand binding and catalytic properties; has potential roles in oxidative stress response and programmed cell death [Source:SGD;Acc:S000006092]
YHL043W	21.4171	29.4556	-1.29756	0.406815	4.36625e-67	4.49522e-66	ECM34	Putative protein of unknown function; member of the DUP380 subfamily of conserved, often subtelomerically-encoded proteins [Source:SGD;Acc:S000001035]
YOL128C	16.7122	24.7923	-1.39061	0.381402	1.87502e-66	1.91275e-65	YGK3	Protein kinase related to mammalian GSK-3 glycogen synthase kinases; GSK-3 homologs (Mck1p, Rim11p, Mrk1p, Ygk3p) are involved in control of Msn2p-dependent transcription of stress responsive genes and in protein degradation; YGK3 has a paralog, MCK1, that arose from the whole genome duplication [Source:SGD;Acc:S000005488]
YBR098W	116.012	161.018	-1.28067	0.411604	2.54908e-66	2.59247e-65	MMS4	Subunit of structure-specific Mms4p-Mus81p endonuclease; cleaves branched DNA; involved in recombination, DNA repair, and joint molecule formation/resolution during meiotic recombination; phosphorylation of the non-catalytic subunit Mms4p by Cdc28p and Cdc5p during mitotic cell cycle activates the function of Mms4p-Mus81p [Source:SGD;Acc:S000000302]
YPL222W	40.5859	48.0233	-1.05266	0.482079	3.32095e-66	3.37235e-65	FMP40	Putative protein of unknown function; proposed to be involved in responding to environmental stresses; the authentic, non-tagged protein is detected in highly purified mitochondria in high-throughput studies [Source:SGD;Acc:S000006143]
YIR039C	21.1113	25.558	-1.09705	0.467471	9.58057e-66	9.61217e-65	YPS6	Putative GPI-anchored aspartic protease; member of the yapsin family of proteases involved in cell wall growth and maintenance [Source:SGD;Acc:S000001478]
YDR069C	39.5638	45.5924	-1.01644	0.494334	2.93226e-65	2.91138e-64	DOA4	Ubiquitin hydrolase; deubiquitinates intralumenal vesicle (ILVs) cargo proteins; required for recycling ubiquitin from proteasome-bound ubiquitinated intermediates, acts at the late endosome/prevacuolar compartment to recover ubiquitin from ubiquitinated membrane proteins destined for the vacuole; DOA4 has a paralog, UBP5, that arose from the whole genome duplication [Source:SGD;Acc:S000002476]
YGR248W	82.6393	93.4487	-1.00308	0.498935	7.33642e-65	7.26262e-64	SOL4	6-phosphogluconolactonase; protein abundance increases in response to DNA replication stress; SOL4 has a paralog, SOL3, that arose from the whole genome duplication [Source:SGD;Acc:S000003480]
YOL133W	16.4254	23.2829	-1.32301	0.399701	1.1114e-64	1.09214e-63	HRT1	RING-H2 domain core subunit of multiple ubiquitin ligase complexes; subunit of Skp1-Cullin-F-box (SCF) that tethers the Cdc34p (E2) and Cdc53p (cullin) SCF subunits, and is required for degradation of Gic2p, Far1p, Sic1p and Cln2p; subunit of the Rtt101p-Mms1p-Mms22p ubiquitin ligase that stabilizes replication forks after DNA lesions; subunit of the Cul3p-Elc1p-Ela1p ubiquitin ligase involved in…
YJL151C	50.8819	59.7922	-1.03593	0.487701	2.84888e-64	2.78317e-63	SNA3	Protein involved in efficient MVB sorting of proteins to the vacuole; may function as an RSP5 adapter protein for MVB cargos; integral membrane protein localized to vacuolar intralumenal vesicles [Source:SGD;Acc:S000003687]
YPR006C	25.1193	32.2539	-1.16909	0.444701	1.9269e-63	1.8527e-62	ICL2	2-methylisocitrate lyase of the mitochondrial matrix; functions in the methylcitrate cycle to catalyze the conversion of 2-methylisocitrate to succinate and pyruvate; ICL2 transcription is repressed by glucose and induced by ethanol [Source:SGD;Acc:S000006210]
YPL277C	15.3464	21.206	-1.28426	0.410581	3.18496e-63	3.04918e-62	/	Putative protein of unknown function; localized to the membranes; gene expression regulated by copper levels [Source:SGD;Acc:S000006198]
YCL014W	59.9095	72.1782	-1.07781	0.473747	1.12589e-62	1.06872e-61	BUD3	Protein involved in bud-site selection; required for axial budding pattern; localizes with septins to bud neck in mitosis and may constitute an axial landmark for next round of budding [Source:SGD;Acc:S000000520]
YGR096W	23.9567	27.5723	-1.02238	0.492302	1.88696e-62	1.78608e-61	TPC1	Mitochondrial membrane transporter; mediates uptake of the essential cofactor thiamine pyrophosphate (ThPP) into mitochondria; expression appears to be regulated by carbon source; member of the mitochondrial carrier family [Source:SGD;Acc:S000003328]
YHL045W	7.48004	16.5352	-1.97174	0.254945	1.91914e-61	1.77633e-60	/	Putative protein of unknown function; not an essential gene [Source:SGD;Acc:S000001037]
YMR081C	26.2652	35.5291	-1.24271	0.422577	1.40505e-60	1.28101e-59	ISF1	Serine-rich, hydrophilic protein; overexpression suppresses growth defects of hap2, hap3, and hap4 mutants; expression is under glucose control; cotranscribed with NAM7 in a cyp1 mutant; ISF1 has a paralog, MBR1, that arose from the whole genome duplication [Source:SGD;Acc:S000004686]
YJL210W	26.4012	30.4235	-1.0309	0.489404	5.05416e-60	4.53384e-59	PEX2	RING-finger peroxin and E3 ubiquitin ligase; peroxisomal membrane protein with a C-terminal zinc-binding RING domain, forms translocation subcomplex with Pex10p and Pex12p which functions in peroxisomal matrix protein import [Source:SGD;Acc:S000003746]
YHR099W	120.383	154.902	-1.16704	0.445333	4.97899e-59	4.37263e-58	TRA1	Subunit of SAGA and NuA4 histone acetyltransferase complexes; interacts with acidic activators (e.g., Gal4p) which leads to transcription activation; similar to human TRRAP, which is a cofactor for c-Myc mediated oncogenic transformation [Source:SGD;Acc:S000001141]
YKR091W	21.5235	25.0457	-1.02991	0.489742	1.66839e-58	1.45565e-57	SRL3	GTB motif (G1/S transcription factor binding) containing protein; binds SBF-regulated promoters in hydroxyurea-treated cells; when overexpressed, suppresses the lethality of a rad53 null mutation; potential Cdc28p substrate; SRL3 has a paralog, WHI5, that arose from the whole genome duplication [Source:SGD;Acc:S000001799]
YBR178W	0.2454	3.53742	-4.64875	0.0398646	2.22995e-58	1.94055e-57	/	Dubious open reading frame; unlikely to encode a functional protein, based on available experimental and comparative sequence data; partially overlaps the verified gene YBR177C [Source:SGD;Acc:S000000382]
YNL063W	18.4027	21.5346	-1.04666	0.484088	3.70665e-58	3.21307e-57	MTQ1	S-adenosylmethionine-dependent methyltransferase; methylates translational release factor Mrf1p; similar to E.coli PrmC; is not an essential gene [Source:SGD;Acc:S000005007]
YHR209W	12.5731	18.9678	-1.41467	0.375095	9.67178e-57	8.27667e-56	CRG1	S-AdoMet-dependent methyltransferase involved in lipid homeostasis; mediates resistance to a drug cantharidin [Source:SGD;Acc:S000001252]
[truncated: 190 more rows]

## Sheet: mRI24vsmR416_up_control
Table S1. Outline of the differentially expressed genes in untreated BY4742/I24 strain compared with untreated BY4742/pRS416 strain (log2foldchange>1.0 and p value<0.05)
[truncated: 361 more rows]

[truncated: 3 more sheets: mRI24vsmR416_down_control, mRIrrEvsmRI24_up_control, mRIrrEvsmRI24_down_control]
